# Supplementary material for: Prevalence and associated factors of vascular complications among inpatients with type 2 diabetes: A retrospective database study at a tertiary care department, Ningbo, China
Source: PLoS One. 2020 Jun 23;15(6):e0235161. doi: 10.1371/journal.pone.0235161 (PMC7310722; doi:10.1371/journal.pone.0235161)
Supplement: S1 Dataset — (XLSX) [file pone.0235161.s002.xlsx]

## Sheet: final data
age	age1	sex	education	occupation	marital_status	residence	health_insurance	smoking	alcohol_drinking	family_history	duration	HbA1c	therapeutic_regimen	BMI	hypertension	hyperlipidaemia	diabetic_nephropathy	diabetic_retinopahty	diabetic_neuropathy_foot	CHD	PAD	stroke	vascular_complications	microvascular_complications	macrovascular_complications
83	3	1	2	1	1	1	1	0	0	0	4	2	4	3	1	0	1	0	1	1	1	1	1	1	1
61	3	2	4	1	1	1	1	0	0	0	2	1	4	1	1	1	1	1	1	1	1	1	1	1	1
88	3	2	2	1	2	1	1	0	0	0	4	2	1	1	1	1	1	1	1	1	1	1	1	1	1
80	3	2	3	1	1	2	1	0	0	0	4	2	4	3	1	1	1	1	1	1	1	1	1	1	1
85	3	2	3	1	2	1	1	0	0	0	4	2	4	4	1	1	1	0	1	1	1	1	1	1	1
83	3	1	2	1	1	2	1	1	0	0	4	2	1	4	1	1	1	1	1	1	1	1	1	1	1
58	2	2	2	1	1	1	1	0	0	1	4	2	4	1	1	1	0	1	1	1	1	1	1	1	1
93	3	2	4	3	2	1	1	0	0	0	4	2	1	2	1	1	0	0	1	1	1	1	1	1	1
55	2	1	2	2	1	1	2	1	0	0	4	2	4	3	1	1	0	0	1	1	1	1	1	1	1
74	3	1	2	1	1	1	1	0	1	1	4	2	4	3	1	1	0	1	1	1	1	1	1	1	1
101	3	2	3	1	2	1	1	0	0	0	4	1	4	4	1	1	0	0	1	1	1	1	1	1	1
73	3	1	2	1	1	1	1	1	0	1	4	2	4	1	1	0	1	0	0	1	1	1	1	1	1
63	3	1	2	2	1	2	1	0	0	0	3	2	4	3	1	0	1	1	0	1	1	1	1	1	1
87	3	1	2	1	1	1	1	0	0	0	2	2	2	3	1	0	1	0	0	1	1	1	1	1	1
87	3	1	2	1	1	1	1	0	0	0	2	2	2	4	1	0	1	0	0	1	1	1	1	1	1
81	3	1	1	2	1	1	1	0	0	0	4	2	1	1	1	1	1	0	0	1	1	1	1	1	1
84	3	1	2	1	1	1	1	0	0	0	4	2	4	1	1	1	1	0	0	1	1	1	1	1	1
76	3	2	3	1	1	1	1	0	0	0	4	3	4	1	1	1	1	0	0	1	1	1	1	1	1
73	3	2	2	1	2	1	1	0	0	0	4	1	4	3	1	1	1	0	0	1	1	1	1	1	1
72	3	2	3	1	1	1	1	0	0	1	4	1	3	3	1	1	1	0	0	1	1	1	1	1	1
78	3	1	1	1	1	1	1	0	0	0	4	1	4	3	1	1	1	1	0	1	1	1	1	1	1
79	3	1	3	1	1	1	1	1	1	0	4	2	3	3	0	0	0	0	0	1	1	1	1	0	1
80	3	2	3	1	1	2	1	0	0	0	4	1	2	3	1	1	0	0	0	1	1	1	1	0	1
86	3	1	1	1	1	1	1	0	0	0	4	1	1	1	1	0	1	0	1	0	1	1	1	1	1
64	3	1	2	2	1	1	1	0	0	1	4	2	4	1	1	0	1	0	1	0	1	1	1	1	1
82	3	2	4	1	2	2	1	0	0	1	4	2	3	1	1	0	1	0	1	0	1	1	1	1	1
80	3	2	2	1	2	1	1	0	0	1	4	2	2	1	1	0	1	0	1	0	1	1	1	1	1
75	3	2	3	1	1	1	1	0	0	1	4	2	2	1	1	0	1	1	1	0	1	1	1	1	1
71	3	1	3	1	1	1	1	1	0	0	3	1	2	2	0	0	1	0	1	0	1	1	1	1	1
60	3	1	2	3	1	1	1	1	1	1	4	2	4	2	1	0	1	1	1	0	1	1	1	1	1
68	3	1	4	1	1	2	1	1	1	0	4	1	4	3	1	0	1	1	1	0	1	1	1	1	1
76	3	1	2	1	1	1	1	0	1	1	4	1	1	3	1	0	1	0	1	0	1	1	1	1	1
79	3	2	3	3	1	1	1	0	1	0	4	1	2	3	1	0	1	0	1	0	1	1	1	1	1
86	3	2	3	1	1	1	1	0	0	0	4	1	4	3	1	0	1	1	1	0	1	1	1	1	1
62	3	1	2	1	1	1	1	0	0	0	4	2	4	3	1	0	1	1	1	0	1	1	1	1	1
69	3	1	4	2	1	1	1	1	0	1	4	2	4	3	1	0	1	0	1	0	1	1	1	1	1
69	3	1	2	3	1	2	1	1	0	0	3	2	2	3	0	0	1	0	1	0	1	1	1	1	1
84	3	1	2	1	1	2	1	0	0	0	4	2	4	3	1	0	1	0	1	0	1	1	1	1	1
64	3	1	2	2	1	2	1	1	0	1	4	1	4	1	1	1	1	1	1	0	1	1	1	1	1
71	3	1	1	2	1	1	1	1	0	0	4	1	4	1	1	1	1	1	1	0	1	1	1	1	1
58	2	1	3	1	1	1	2	0	0	0	3	2	3	1	1	1	1	0	1	0	1	1	1	1	1
68	3	2	3	1	1	1	1	0	0	0	4	2	4	1	1	1	1	1	1	0	1	1	1	1	1
68	3	1	3	3	1	2	1	0	0	0	4	2	3	1	1	1	1	1	1	0	1	1	1	1	1
86	3	2	3	1	2	1	1	0	0	0	4	2	4	1	1	1	1	1	1	0	1	1	1	1	1
71	3	2	3	1	2	2	1	0	0	0	4	2	1	1	1	1	1	0	1	0	1	1	1	1	1
79	3	2	3	1	2	1	1	0	0	0	3	2	4	1	1	1	1	1	1	0	1	1	1	1	1
79	3	2	3	1	1	1	1	0	0	1	4	2	4	1	1	1	1	1	1	0	1	1	1	1	1
73	3	1	2	1	1	1	1	1	1	1	2	2	4	1	1	1	1	1	1	0	1	1	1	1	1
75	3	1	2	1	1	1	1	1	1	0	3	2	4	1	1	1	1	0	1	0	1	1	1	1	1
83	3	1	2	1	1	1	1	0	0	0	4	2	1	1	1	1	1	1	1	0	1	1	1	1	1
77	3	2	4	3	1	1	1	0	0	1	4	2	2	1	1	1	1	0	1	0	1	1	1	1	1
91	3	2	2	1	2	1	1	0	0	0	4	2	4	1	1	1	1	1	1	0	1	1	1	1	1
74	3	1	3	1	1	1	1	0	0	0	4	2	4	1	1	1	1	1	1	0	1	1	1	1	1
70	3	1	2	1	1	1	1	0	0	1	4	2	4	1	1	1	1	0	1	0	1	1	1	1	1
77	3	2	4	1	1	1	1	0	0	0	4	2	2	1	1	1	1	1	1	0	1	1	1	1	1
55	2	1	1	2	1	1	1	0	0	0	4	1	4	3	1	1	1	0	1	0	1	1	1	1	1
82	3	1	4	1	1	1	1	0	0	0	2	1	2	3	1	1	1	0	1	0	1	1	1	1	1
63	3	2	4	1	1	1	1	0	0	0	4	2	4	3	1	1	1	1	1	0	1	1	1	1	1
64	3	1	3	1	1	1	1	0	0	0	4	2	4	3	1	1	1	1	1	0	1	1	1	1	1
69	3	1	2	1	1	1	1	1	0	0	3	2	4	3	1	1	1	0	1	0	1	1	1	1	1
61	3	1	3	3	1	2	2	1	0	0	4	2	1	3	1	1	1	0	1	0	1	1	1	1	1
67	3	2	4	3	1	1	1	0	0	1	4	2	1	3	1	1	1	1	1	0	1	1	1	1	1
80	3	1	3	3	1	2	1	0	0	1	2	2	4	3	1	1	1	0	1	0	1	1	1	1	1
81	3	2	2	1	1	1	1	0	0	0	4	2	4	3	1	1	1	0	1	0	1	1	1	1	1
75	3	1	2	1	1	1	1	0	0	0	3	2	4	3	1	1	1	0	1	0	1	1	1	1	1
71	3	2	3	1	2	2	2	0	0	0	4	2	4	3	1	1	1	1	1	0	1	1	1	1	1
70	3	1	2	1	1	1	1	0	1	0	4	2	4	3	1	1	1	1	1	0	1	1	1	1	1
78	3	1	2	1	2	1	1	0	0	0	4	2	4	3	1	1	1	0	1	0	1	1	1	1	1
72	3	1	2	3	1	2	1	1	1	1	4	2	2	3	1	1	1	0	1	0	1	1	1	1	1
89	3	1	3	1	2	1	1	0	0	1	3	2	4	3	1	1	1	1	1	0	1	1	1	1	1
84	3	2	3	1	2	1	1	0	1	0	4	2	4	3	0	1	1	1	1	0	1	1	1	1	1
85	3	2	4	1	2	2	1	0	0	0	2	1	3	4	0	1	1	0	1	0	1	1	1	1	1
66	3	2	4	1	1	2	1	0	0	1	4	2	3	4	1	1	1	1	1	0	1	1	1	1	1
68	3	2	4	1	1	1	1	0	0	0	4	2	3	4	1	1	1	0	1	0	1	1	1	1	1
79	3	2	3	1	2	2	1	0	0	0	4	2	1	4	1	1	1	0	1	0	1	1	1	1	1
74	3	1	3	2	1	1	1	0	1	0	4	2	4	4	1	1	1	0	1	0	1	1	1	1	1
83	3	2	4	1	2	2	1	0	0	0	4	2	4	4	1	1	1	1	1	0	1	1	1	1	1
65	3	2	3	1	1	2	1	0	0	0	1	2	3	1	0	0	0	0	1	0	1	1	1	1	1
66	3	1	3	2	1	1	1	1	0	1	4	2	4	1	0	0	0	0	1	0	1	1	1	1	1
80	3	2	4	1	1	2	1	0	0	1	4	2	2	1	1	0	0	0	1	0	1	1	1	1	1
80	3	1	2	1	1	1	1	0	1	1	4	2	4	1	1	0	0	0	1	0	1	1	1	1	1
73	3	1	4	3	2	2	1	1	0	0	4	2	4	1	0	0	0	0	1	0	1	1	1	1	1
85	3	1	3	1	1	2	1	0	0	0	4	2	3	1	1	0	0	0	1	0	1	1	1	1	1
65	3	2	2	1	2	2	1	0	0	1	4	2	2	2	0	0	0	1	1	0	1	1	1	1	1
65	3	1	3	1	1	2	1	0	0	1	4	2	4	3	1	0	0	0	1	0	1	1	1	1	1
82	3	2	3	1	2	1	1	0	0	1	4	2	4	3	1	0	0	0	1	0	1	1	1	1	1
64	3	2	2	1	1	1	1	0	0	0	4	1	2	4	1	0	0	0	1	0	1	1	1	1	1
79	3	1	4	3	1	2	1	0	0	1	4	2	3	4	1	0	0	0	1	0	1	1	1	1	1
64	3	1	3	3	1	2	2	0	1	0	3	3	4	4	0	0	0	0	1	0	1	1	1	1	1
59	2	2	2	2	1	2	1	0	0	0	3	1	4	1	0	1	0	0	1	0	1	1	1	1	1
59	2	1	3	3	1	1	1	1	0	1	4	1	2	1	0	1	0	0	1	0	1	1	1	1	1
77	3	2	4	1	1	2	1	0	0	0	4	1	2	1	1	1	0	0	1	0	1	1	1	1	1
90	3	1	3	1	1	1	1	0	0	0	3	1	2	1	1	1	0	0	1	0	1	1	1	1	1
72	3	2	4	1	1	1	1	0	0	1	4	1	2	1	1	1	0	1	1	0	1	1	1	1	1
62	3	1	4	1	1	1	1	0	0	1	3	2	2	1	1	1	0	0	1	0	1	1	1	1	1
65	3	1	2	1	1	1	1	1	1	1	3	2	3	1	1	1	0	1	1	0	1	1	1	1	1
73	3	2	2	1	1	1	1	0	0	0	4	2	2	1	1	1	0	1	1	0	1	1	1	1	1
80	3	2	3	3	1	2	2	0	0	0	4	2	4	1	1	1	0	0	1	0	1	1	1	1	1
81	3	2	3	1	1	1	1	0	0	0	2	2	2	1	1	1	0	0	1	0	1	1	1	1	1
85	3	1	2	1	1	1	1	0	0	0	4	2	4	1	1	1	0	0	1	0	1	1	1	1	1
83	3	2	4	3	1	2	1	0	0	0	3	2	2	1	0	1	0	0	1	0	1	1	1	1	1
69	3	2	4	1	1	1	1	0	0	0	4	3	3	2	1	1	0	1	1	0	1	1	1	1	1
58	2	2	2	1	1	1	2	0	0	1	3	1	1	3	0	1	0	0	1	0	1	1	1	1	1
74	3	1	2	1	1	1	2	0	0	0	2	1	2	3	1	1	0	1	1	0	1	1	1	1	1
80	3	2	3	1	1	2	1	0	0	0	4	1	2	3	1	1	0	0	1	0	1	1	1	1	1
55	2	1	3	3	1	1	1	1	0	1	3	2	4	3	1	1	0	1	1	0	1	1	1	1	1
66	3	2	3	3	1	2	2	0	0	0	3	2	1	3	1	1	0	1	1	0	1	1	1	1	1
65	3	1	2	1	1	1	1	0	0	0	4	2	4	3	1	1	0	1	1	0	1	1	1	1	1
70	3	1	4	1	1	2	1	1	0	0	4	2	4	3	1	1	0	1	1	0	1	1	1	1	1
76	3	2	4	1	2	1	1	0	0	1	3	2	1	3	1	1	0	0	1	0	1	1	1	1	1
73	3	1	4	1	1	1	1	1	1	0	3	2	4	3	1	1	0	1	1	0	1	1	1	1	1
78	3	1	3	1	1	1	1	1	0	0	4	2	4	3	1	1	0	0	1	0	1	1	1	1	1
81	3	1	2	1	1	1	1	1	1	0	4	2	2	3	1	1	0	0	1	0	1	1	1	1	1
78	3	1	2	1	1	1	1	0	1	0	4	2	4	3	1	1	0	1	1	0	1	1	1	1	1
67	3	1	3	1	1	1	1	0	0	0	4	3	4	3	1	1	0	0	1	0	1	1	1	1	1
73	3	2	2	1	1	1	1	0	0	0	4	3	2	3	0	1	0	0	1	0	1	1	1	1	1
63	3	1	3	1	1	1	1	1	0	1	3	1	2	1	0	0	1	0	0	0	1	1	1	1	1
85	3	1	2	1	1	1	1	0	0	0	4	2	4	1	1	0	1	0	0	0	1	1	1	1	1
82	3	1	2	3	1	1	2	1	1	0	4	2	4	1	1	0	1	0	0	0	1	1	1	1	1
71	3	1	2	1	1	1	1	0	0	0	4	1	4	3	1	0	1	1	0	0	1	1	1	1	1
75	3	1	2	1	1	1	1	0	1	1	4	2	4	3	1	0	1	1	0	0	1	1	1	1	1
87	3	1	2	1	1	2	1	0	0	0	4	2	1	4	1	0	1	0	0	0	1	1	1	1	1
34	1	2	2	2	2	1	1	0	0	1	3	2	3	1	1	1	1	1	0	0	1	1	1	1	1
64	3	2	2	1	1	1	1	0	0	1	4	2	4	1	1	1	1	0	0	0	1	1	1	1	1
83	3	1	3	1	1	1	1	0	0	0	4	2	4	1	1	1	1	1	0	0	1	1	1	1	1
70	3	1	2	1	1	1	1	1	0	1	3	2	4	1	1	1	1	1	0	0	1	1	1	1	1
75	3	2	2	1	2	2	1	0	0	0	2	2	4	1	1	1	1	0	0	0	1	1	1	1	1
86	3	1	2	1	1	1	1	1	1	0	4	2	4	1	1	1	1	0	0	0	1	1	1	1	1
73	3	1	2	1	1	1	1	0	0	1	4	2	4	1	0	1	1	0	0	0	1	1	1	1	1
82	3	2	3	1	1	2	1	0	0	0	4	2	4	1	0	1	1	0	0	0	1	1	1	1	1
60	3	2	2	1	2	1	1	0	0	0	3	2	3	2	1	1	1	1	0	0	1	1	1	1	1
82	3	2	4	1	1	1	1	0	0	1	4	2	4	2	1	1	1	0	0	0	1	1	1	1	1
64	3	2	2	1	1	1	1	0	0	1	4	2	4	3	1	1	1	0	0	0	1	1	1	1	1
63	3	1	3	3	1	1	1	0	0	1	4	2	4	3	1	1	1	1	0	0	1	1	1	1	1
69	3	1	3	3	1	1	1	0	0	0	4	2	1	3	1	1	1	0	0	0	1	1	1	1	1
78	3	2	4	1	1	2	2	0	0	0	4	2	4	3	1	1	1	0	0	0	1	1	1	1	1
83	3	1	2	1	1	1	1	0	0	0	4	2	3	3	1	1	1	0	0	0	1	1	1	1	1
76	3	2	2	1	2	1	1	0	0	1	4	2	4	3	1	1	1	1	0	0	1	1	1	1	1
75	3	1	3	3	1	2	2	0	0	0	4	2	4	3	1	1	1	0	0	0	1	1	1	1	1
80	3	1	2	1	1	1	2	1	0	0	3	2	1	3	0	1	1	0	0	0	1	1	1	1	1
49	2	1	3	2	1	1	1	1	1	1	4	3	2	3	1	1	1	1	0	0	1	1	1	1	1
81	3	2	3	1	2	1	1	0	0	0	3	2	4	4	1	1	1	0	0	0	1	1	1	1	1
91	3	1	3	3	1	2	1	0	0	0	4	2	3	4	1	1	1	0	0	0	1	1	1	1	1
82	3	1	1	1	1	1	1	0	0	0	4	2	2	1	1	0	0	1	0	0	1	1	1	1	1
78	3	2	3	1	2	1	1	0	0	0	4	1	1	3	1	0	0	1	0	0	1	1	1	1	1
65	3	1	4	1	1	2	1	0	0	0	4	2	2	3	1	0	0	1	0	0	1	1	1	1	1
72	3	2	4	1	1	1	1	0	0	0	4	2	3	3	1	0	0	1	0	0	1	1	1	1	1
72	3	2	3	1	1	1	1	0	0	1	4	1	2	1	1	1	0	1	0	0	1	1	1	1	1
58	2	2	2	1	1	1	1	0	0	1	4	2	4	1	1	1	0	1	0	0	1	1	1	1	1
61	3	1	4	3	1	2	1	0	0	0	2	2	3	1	1	1	0	1	0	0	1	1	1	1	1
76	3	2	4	1	2	1	1	0	0	0	4	2	4	1	1	1	0	1	0	0	1	1	1	1	1
70	3	1	2	1	1	1	1	0	0	0	4	2	3	1	1	1	0	1	0	0	1	1	1	1	1
81	3	1	2	1	1	1	1	0	0	0	3	2	4	1	0	1	0	1	0	0	1	1	1	1	1
68	3	1	1	1	1	1	1	0	0	0	4	2	2	3	1	1	0	1	0	0	1	1	1	1	1
82	3	2	4	1	2	1	1	0	0	1	4	2	4	3	1	1	0	1	0	0	1	1	1	1	1
47	2	2	2	3	1	2	2	0	0	1	2	2	4	1	0	0	0	0	0	0	1	1	1	0	1
66	3	1	2	1	1	1	1	0	1	1	4	2	4	1	1	0	0	0	0	0	1	1	1	0	1
66	3	1	1	1	1	1	1	0	0	0	4	2	4	1	1	0	0	0	0	0	1	1	1	0	1
80	3	1	4	1	1	1	1	0	0	0	3	2	4	1	1	0	0	0	0	0	1	1	1	0	1
83	3	1	4	3	1	1	1	0	0	0	2	1	2	3	1	0	0	0	0	0	1	1	1	0	1
58	2	1	1	2	1	1	1	0	1	0	4	2	4	3	1	0	0	0	0	0	1	1	1	0	1
85	3	2	2	1	1	2	1	0	0	0	4	2	4	3	1	0	0	0	0	0	1	1	1	0	1
70	3	1	2	1	1	1	1	0	0	0	2	2	2	3	1	0	0	0	0	0	1	1	1	0	1
71	3	2	2	3	1	2	1	0	0	1	4	2	4	3	1	0	0	0	0	0	1	1	1	0	1
85	3	1	4	1	2	1	1	0	0	0	3	3	4	3	1	0	0	0	0	0	1	1	1	0	1
68	3	1	2	1	1	1	1	1	1	0	2	1	2	1	1	1	0	0	0	0	1	1	1	0	1
73	3	2	3	1	1	2	1	0	0	0	4	1	1	1	1	1	0	0	0	0	1	1	1	0	1
46	2	1	2	3	1	2	2	0	1	0	1	2	1	1	1	1	0	0	0	0	1	1	1	0	1
68	3	2	3	1	1	1	1	0	0	0	3	2	4	1	1	1	0	0	0	0	1	1	1	0	1
67	3	1	2	1	2	1	1	1	0	1	3	2	4	1	1	1	0	0	0	0	1	1	1	0	1
70	3	2	2	1	1	1	1	0	0	1	4	2	4	1	1	1	0	0	0	0	1	1	1	0	1
84	3	2	3	1	2	1	1	0	0	0	4	2	4	1	1	1	0	0	0	0	1	1	1	0	1
71	3	1	2	1	1	1	2	0	0	0	3	2	1	1	1	1	0	0	0	0	1	1	1	0	1
79	3	2	4	1	1	1	1	0	0	0	4	2	4	1	1	1	0	0	0	0	1	1	1	0	1
71	3	2	4	1	1	2	1	0	0	0	3	2	3	1	1	1	0	0	0	0	1	1	1	0	1
80	3	2	3	1	2	2	1	0	0	1	3	2	1	1	0	1	0	0	0	0	1	1	1	0	1
80	3	2	2	1	1	1	1	0	0	0	4	2	4	1	1	1	0	0	0	0	1	1	1	0	1
61	3	1	1	2	1	1	1	1	0	0	4	1	2	3	1	1	0	0	0	0	1	1	1	0	1
65	3	2	3	3	1	1	1	0	0	1	2	1	2	3	1	1	0	0	0	0	1	1	1	0	1
59	2	2	4	3	1	1	1	0	0	0	3	2	2	3	1	1	0	0	0	0	1	1	1	0	1
66	3	1	2	1	1	1	1	1	0	0	1	2	2	3	1	1	0	0	0	0	1	1	1	0	1
69	3	1	2	1	1	1	2	1	1	1	4	2	3	3	1	1	0	0	0	0	1	1	1	0	1
69	3	2	4	3	1	2	1	0	0	1	4	2	4	3	1	1	0	0	0	0	1	1	1	0	1
66	3	2	3	3	1	1	1	0	0	0	3	2	2	3	1	1	0	0	0	0	1	1	1	0	1
64	3	1	4	1	1	1	1	1	0	0	2	2	2	3	1	1	0	0	0	0	1	1	1	0	1
67	3	1	2	1	1	1	1	1	1	0	4	2	4	3	1	1	0	0	0	0	1	1	1	0	1
69	3	2	3	1	1	1	1	0	0	1	4	2	4	3	0	1	0	0	0	0	1	1	1	0	1
80	3	1	2	1	1	2	1	0	0	0	3	2	4	3	1	1	0	0	0	0	1	1	1	0	1
71	3	2	4	3	1	2	1	0	0	1	4	2	1	3	1	1	0	0	0	0	1	1	1	0	1
87	3	2	4	1	2	1	1	0	0	1	4	1	2	4	1	1	0	0	0	0	1	1	1	0	1
83	3	1	3	1	1	1	1	0	0	0	2	2	3	4	1	1	0	0	0	0	1	1	1	0	1
79	3	2	3	3	2	1	1	0	0	0	4	2	2	4	1	1	0	0	0	0	1	1	1	0	1
79	3	1	3	1	1	1	1	1	1	1	4	2	3	1	0	2	0	0	0	0	1	1	1	0	1
83	3	1	4	1	1	1	1	0	0	0	4	2	4	4	1	0	1	1	1	1	0	1	1	1	1
68	3	2	4	1	1	2	1	0	0	0	4	2	3	2	1	1	1	0	1	1	0	1	1	1	1
87	3	1	1	1	1	2	1	0	0	0	1	2	1	3	1	1	1	1	1	1	0	1	1	1	1
70	3	2	2	1	1	1	1	0	0	1	4	2	4	3	1	1	1	1	1	1	0	1	1	1	1
73	3	1	3	1	1	2	1	0	0	0	3	2	4	1	1	0	0	0	1	1	0	1	1	1	1
64	3	2	3	1	2	1	1	0	0	0	4	2	4	1	1	1	0	0	1	1	0	1	1	1	1
61	3	2	2	1	1	1	1	0	0	1	4	2	4	3	1	1	0	0	1	1	0	1	1	1	1
60	3	1	2	2	1	1	2	0	0	1	4	2	4	3	1	1	0	1	1	1	0	1	1	1	1
85	3	1	3	1	1	1	1	0	0	0	4	2	4	1	1	1	1	0	0	1	0	1	1	1	1
73	3	2	4	1	2	2	1	0	0	0	4	2	4	1	1	1	1	0	0	1	0	1	1	1	1
90	3	1	3	1	1	2	1	0	0	0	1	1	1	3	1	1	1	0	0	1	0	1	1	1	1
69	3	2	2	1	2	1	1	0	0	0	4	2	2	3	1	1	1	0	0	1	0	1	1	1	1
77	3	2	4	1	1	1	1	0	0	1	4	2	2	3	1	1	1	0	0	1	0	1	1	1	1
79	3	2	2	1	1	1	1	0	0	0	4	2	2	3	1	1	1	0	0	1	0	1	1	1	1
79	3	2	3	1	1	1	1	0	0	0	2	2	4	3	1	1	0	1	0	1	0	1	1	1	1
67	3	2	3	3	1	2	1	0	0	0	4	2	4	1	0	0	0	0	0	1	0	1	1	0	1
69	3	1	2	1	1	1	1	0	0	0	3	1	2	3	1	0	0	0	0	1	0	1	1	0	1
67	3	1	2	1	1	1	1	1	0	0	4	2	2	3	1	0	0	0	0	1	0	1	1	0	1
76	3	1	2	1	1	2	1	1	0	0	3	2	2	3	1	0	0	0	0	1	0	1	1	0	1
82	3	2	3	1	1	1	1	0	0	0	4	2	2	1	1	1	0	0	0	1	0	1	1	0	1
78	3	2	2	1	1	2	1	0	0	1	4	2	3	1	1	1	0	0	0	1	0	1	1	0	1
57	2	2	1	2	1	2	1	1	0	0	2	1	2	4	1	1	0	0	0	1	0	1	1	0	1
63	3	2	3	3	1	2	1	0	0	0	4	1	4	1	1	0	1	1	1	0	0	1	1	1	1
61	3	1	3	1	1	2	1	0	0	1	4	2	3	1	1	0	1	1	1	0	0	1	1	1	1
89	3	1	3	1	2	2	1	0	0	1	4	2	4	1	1	0	1	0	1	0	0	1	1	1	1
72	3	2	3	1	2	2	2	0	0	0	4	2	4	1	1	0	1	1	1	0	0	1	1	1	1
76	3	2	4	1	1	2	2	0	0	0	3	2	1	4	1	0	1	0	1	0	0	1	1	1	1
68	3	1	2	1	1	2	1	1	1	1	2	1	2	3	1	1	1	0	1	0	0	1	1	1	1
70	3	2	4	1	1	2	1	0	0	0	3	1	2	3	0	1	1	1	1	0	0	1	1	1	1
71	3	1	1	1	1	1	1	0	0	1	3	2	4	3	1	1	1	1	1	0	0	1	1	1	1
85	3	2	2	1	2	1	1	0	0	0	3	2	1	3	1	1	1	1	1	0	0	1	1	1	1
70	3	1	3	3	1	2	1	0	0	0	4	2	2	3	1	1	1	1	1	0	0	1	1	1	1
76	3	2	3	1	1	1	1	0	0	0	4	2	4	3	1	1	1	1	1	0	0	1	1	1	1
83	3	2	4	1	2	2	1	0	0	0	4	1	3	4	1	1	1	0	1	0	0	1	1	1	1
63	3	1	3	1	1	2	1	1	0	0	4	1	4	1	1	0	0	0	1	0	0	1	1	1	1
90	3	2	4	1	2	1	1	0	0	0	3	1	1	1	1	0	0	0	1	0	0	1	1	1	1
71	3	1	3	1	1	1	1	1	0	1	4	1	4	1	1	0	0	1	1	0	0	1	1	1	1
65	3	2	2	3	1	1	1	0	0	1	4	2	1	1	1	0	0	1	1	0	0	1	1	1	1
63	3	1	3	1	1	1	1	0	0	1	2	1	2	2	1	0	0	0	1	0	0	1	1	1	1
71	3	1	1	1	1	2	1	0	0	1	4	1	2	3	1	0	0	0	1	0	0	1	1	1	1
79	3	1	3	3	1	1	2	0	0	0	4	2	4	3	1	0	0	0	1	0	0	1	1	1	1
79	3	1	2	1	1	2	1	1	0	1	4	2	4	3	0	0	0	0	1	0	0	1	1	1	1
72	3	2	4	1	1	2	2	0	0	0	3	2	3	3	1	0	0	0	1	0	0	1	1	1	1
55	2	1	2	1	2	1	1	1	1	1	4	2	4	4	1	0	0	0	1	0	0	1	1	1	1
70	3	2	4	1	2	2	1	0	0	0	4	2	4	4	1	0	0	0	1	0	0	1	1	1	1
87	3	1	4	1	1	1	2	0	0	0	4	2	3	4	1	0	0	0	1	0	0	1	1	1	1
75	3	2	2	1	1	2	1	0	0	0	4	1	2	1	0	1	0	0	1	0	0	1	1	1	1
55	2	2	3	1	1	2	1	0	0	1	3	2	4	1	1	1	0	0	1	0	0	1	1	1	1
80	3	2	3	1	1	2	1	0	0	1	4	2	1	1	1	1	0	1	1	0	0	1	1	1	1
82	3	2	2	1	1	1	1	0	0	1	4	2	4	1	1	1	0	0	1	0	0	1	1	1	1
86	3	1	2	1	1	1	1	0	0	1	4	2	4	1	1	1	0	1	1	0	0	1	1	1	1
70	3	2	3	1	1	1	1	0	0	0	2	2	4	1	1	1	0	0	1	0	0	1	1	1	1
74	3	2	4	3	1	2	1	0	0	1	4	2	4	1	0	1	0	1	1	0	0	1	1	1	1
72	3	1	3	1	1	1	1	0	0	0	3	1	1	2	0	1	0	1	1	0	0	1	1	1	1
69	3	1	3	1	1	2	1	0	0	0	3	1	2	3	1	1	0	0	1	0	0	1	1	1	1
63	3	2	3	2	1	2	1	0	0	1	3	1	4	3	1	1	0	0	1	0	0	1	1	1	1
55	2	2	2	1	1	2	2	0	0	0	3	2	4	3	1	1	0	0	1	0	0	1	1	1	1
57	2	2	2	1	1	1	1	0	0	0	4	2	4	3	1	1	0	0	1	0	0	1	1	1	1
67	3	2	3	1	1	1	1	0	0	0	3	2	2	3	1	1	0	1	1	0	0	1	1	1	1
60	3	2	4	1	1	1	1	0	0	0	3	2	4	3	1	1	0	0	1	0	0	1	1	1	1
77	3	1	3	1	1	2	1	0	0	1	4	2	4	3	1	1	0	0	1	0	0	1	1	1	1
71	3	2	3	3	1	2	1	0	0	0	4	2	4	3	0	1	0	0	1	0	0	1	1	1	1
80	3	1	2	1	1	1	1	0	1	0	1	1	2	4	1	1	0	0	1	0	0	1	1	1	1
80	3	1	3	1	1	1	1	0	0	0	3	1	2	4	1	1	0	1	1	0	0	1	1	1	1
74	3	1	2	1	1	1	2	0	0	0	4	1	3	1	1	0	1	1	0	0	0	1	1	1	1
83	3	1	2	1	1	1	1	1	0	0	3	2	1	1	1	0	1	0	0	0	0	1	1	1	1
86	3	1	2	2	1	1	1	0	0	0	4	2	4	1	1	0	1	0	0	0	0	1	1	1	1
82	3	1	2	1	1	1	1	0	0	1	4	2	2	1	0	0	1	0	0	0	0	1	1	1	1
88	3	1	3	1	1	1	1	0	1	0	4	2	4	1	1	0	1	0	0	0	0	1	1	1	1
78	3	2	3	1	1	1	1	0	0	0	4	2	4	2	1	0	1	0	0	0	0	1	1	1	1
64	3	2	2	1	1	1	2	0	0	0	4	1	1	3	1	0	1	0	0	0	0	1	1	1	1
82	3	1	3	1	1	2	1	0	0	0	2	1	2	3	1	0	1	0	0	0	0	1	1	1	1
77	3	1	2	1	1	1	1	0	0	0	4	1	2	3	0	0	1	0	0	0	0	1	1	1	1
65	3	2	3	2	2	2	1	0	0	1	4	2	2	3	1	0	1	1	0	0	0	1	1	1	1
73	3	1	3	1	1	2	1	0	0	0	3	2	4	3	1	0	1	0	0	0	0	1	1	1	1
87	3	2	4	1	2	2	2	0	0	0	2	2	3	4	1	0	1	0	0	0	0	1	1	1	1
51	2	1	2	2	1	2	1	0	0	1	3	2	1	1	1	1	1	0	0	0	0	1	1	1	1
55	2	1	2	1	1	2	1	1	0	0	3	2	4	1	0	1	1	1	0	0	0	1	1	1	1
58	2	1	2	1	1	1	1	1	1	0	3	2	4	1	0	1	1	0	0	0	0	1	1	1	1
69	3	1	2	1	1	1	1	1	0	1	4	2	4	1	1	1	1	0	0	0	0	1	1	1	1
69	3	2	3	1	1	2	2	0	0	1	4	2	4	1	1	1	1	1	0	0	0	1	1	1	1
72	3	1	3	1	1	2	1	0	0	0	4	2	3	1	1	1	1	1	0	0	0	1	1	1	1
80	3	2	4	1	1	1	1	0	0	1	4	2	4	1	1	1	1	0	0	0	0	1	1	1	1
59	2	1	2	3	1	2	1	0	0	0	3	2	2	3	1	1	1	1	0	0	0	1	1	1	1
63	3	1	3	1	1	2	2	0	0	0	2	2	4	3	1	1	1	1	0	0	0	1	1	1	1
67	3	1	3	3	1	2	1	1	0	0	3	2	4	3	1	1	1	0	0	0	0	1	1	1	1
71	3	1	3	3	1	1	1	1	1	0	4	2	2	3	1	1	1	0	0	0	0	1	1	1	1
71	3	1	1	1	1	1	1	0	0	1	4	2	3	3	1	1	1	0	0	0	0	1	1	1	1
76	3	2	3	1	2	1	1	0	0	0	2	2	2	3	1	1	1	0	0	0	0	1	1	1	1
72	3	1	2	1	1	2	1	0	0	1	4	2	4	3	1	1	1	0	0	0	0	1	1	1	1
89	3	2	3	1	1	2	1	0	0	0	4	2	4	3	1	1	1	0	0	0	0	1	1	1	1
86	3	2	2	1	1	1	1	0	0	0	4	2	4	3	1	1	1	1	0	0	0	1	1	1	1
77	3	1	3	1	1	1	1	0	0	0	4	2	4	3	1	1	1	0	0	0	0	1	1	1	1
84	3	2	3	1	1	1	2	0	0	1	4	2	3	3	1	1	1	1	0	0	0	1	1	1	1
79	3	2	3	1	1	2	2	0	0	0	4	1	3	4	1	1	1	0	0	0	0	1	1	1	1
52	2	1	2	1	1	2	1	0	0	1	4	2	4	4	0	1	1	1	0	0	0	1	1	1	1
75	3	2	2	1	1	1	1	0	0	0	4	2	4	4	1	1	1	0	0	0	0	1	1	1	1
86	3	2	3	1	1	1	1	0	0	0	4	2	4	4	1	1	1	0	0	0	0	1	1	1	1
90	3	2	3	1	1	1	1	0	0	0	2	2	3	4	1	1	1	0	0	0	0	1	1	1	1
76	3	2	2	1	1	2	2	0	0	0	4	2	4	1	1	0	0	1	0	0	0	1	1	1	1
79	3	1	4	1	1	1	2	0	0	0	2	1	2	3	1	0	0	1	0	0	0	1	1	1	1
75	3	2	3	1	1	1	1	0	0	0	2	2	4	4	1	0	0	1	0	0	0	1	1	1	1
69	3	2	4	1	2	1	2	0	0	1	4	2	4	1	0	1	0	1	0	0	0	1	1	1	1
67	3	1	2	1	1	1	1	0	0	0	3	2	3	1	0	1	0	1	0	0	0	1	1	1	1
79	3	1	3	1	1	1	1	0	0	0	4	2	4	1	1	1	0	1	0	0	0	1	1	1	1
72	3	1	4	3	1	2	2	0	0	0	4	2	2	1	0	1	0	1	0	0	0	1	1	1	1
58	2	1	2	2	1	1	1	0	0	1	4	1	4	3	1	1	0	1	0	0	0	1	1	1	1
63	3	2	3	1	1	1	1	0	0	0	3	2	4	3	1	1	0	1	0	0	0	1	1	1	1
68	3	1	4	3	1	2	2	0	0	1	4	2	4	3	1	1	0	1	0	0	0	1	1	1	1
63	3	2	3	3	1	2	1	0	0	0	3	1	1	1	1	0	0	0	0	0	0	1	1	0	1
70	3	2	3	1	1	1	1	0	0	0	2	1	4	1	1	0	0	0	0	0	0	1	1	0	1
56	2	1	2	2	2	1	1	0	0	1	4	2	3	1	1	0	0	0	0	0	0	1	1	0	1
78	3	2	2	2	1	2	1	0	0	0	3	2	3	1	1	0	0	0	0	0	0	1	1	0	1
73	3	2	3	3	1	2	1	0	0	0	2	2	2	1	1	0	0	0	0	0	0	1	1	0	1
73	3	2	2	1	1	1	1	0	0	0	4	2	4	1	0	0	0	0	0	0	0	1	1	0	1
92	3	1	3	1	1	1	2	0	0	0	2	3	4	1	1	0	0	0	0	0	0	1	1	0	1
63	3	2	3	1	1	2	1	0	0	0	3	2	4	2	0	0	0	0	0	0	0	1	1	0	1
82	3	1	2	1	1	1	1	0	0	0	4	1	2	3	1	0	0	0	0	0	0	1	1	0	1
54	2	2	2	1	1	2	1	0	0	0	4	2	4	3	1	0	0	0	0	0	0	1	1	0	1
85	3	1	2	1	1	1	1	1	0	0	2	2	3	3	1	0	0	0	0	0	0	1	1	0	1
71	3	2	3	1	1	1	1	0	0	0	4	2	3	3	1	0	0	0	0	0	0	1	1	0	1
73	3	2	3	1	2	1	1	0	0	0	4	2	4	3	1	0	0	0	0	0	0	1	1	0	1
88	3	1	3	3	2	1	1	0	0	0	4	2	4	3	1	0	0	0	0	0	0	1	1	0	1
80	3	1	2	1	1	1	1	0	0	0	4	1	2	4	1	0	0	0	0	0	0	1	1	0	1
73	3	1	2	1	1	1	1	0	0	0	4	1	4	1	1	1	0	0	0	0	0	1	1	0	1
77	3	1	2	1	2	1	1	1	1	0	4	1	2	1	1	1	0	0	0	0	0	1	1	0	1
56	2	1	3	2	1	1	2	1	0	0	2	2	4	1	1	1	0	0	0	0	0	1	1	0	1
68	3	2	3	1	1	2	1	0	0	0	3	2	2	1	1	1	0	0	0	0	0	1	1	0	1
62	3	1	3	3	1	1	2	1	0	0	3	2	4	1	0	1	0	0	0	0	0	1	1	0	1
63	3	2	4	3	1	1	2	0	0	0	2	2	2	1	1	1	0	0	0	0	0	1	1	0	1
81	3	2	4	1	2	2	1	0	0	1	4	2	1	1	1	1	0	0	0	0	0	1	1	0	1
83	3	1	2	1	2	2	1	0	0	1	4	2	2	1	1	1	0	0	0	0	0	1	1	0	1
81	3	1	2	1	1	1	1	0	1	0	2	2	4	1	1	1	0	0	0	0	0	1	1	0	1
70	3	2	3	1	2	1	1	0	0	0	4	2	4	1	0	1	0	0	0	0	0	1	1	0	1
90	3	1	3	1	1	2	2	0	0	0	2	2	3	1	0	1	0	0	0	0	0	1	1	0	1
73	3	1	4	2	1	1	1	0	0	0	3	3	4	1	1	1	0	0	0	0	0	1	1	0	1
46	2	2	3	2	1	2	2	0	0	0	3	1	4	2	0	1	0	0	0	0	0	1	1	0	1
61	3	1	2	2	1	2	1	1	1	0	3	1	1	3	1	1	0	0	0	0	0	1	1	0	1
56	2	2	3	1	1	1	2	0	0	1	3	2	3	3	1	1	0	0	0	0	0	1	1	0	1
57	2	2	2	1	1	2	1	0	0	1	3	2	2	3	1	1	0	0	0	0	0	1	1	0	1
60	3	2	4	3	1	2	1	0	0	1	4	2	4	3	1	1	0	0	0	0	0	1	1	0	1
61	3	2	3	1	1	1	1	0	0	0	4	2	4	3	1	1	0	0	0	0	0	1	1	0	1
78	3	2	3	1	2	1	1	0	0	0	3	2	4	3	1	1	0	0	0	0	0	1	1	0	1
72	3	2	3	1	1	2	1	0	0	1	2	2	4	3	1	1	0	0	0	0	0	1	1	0	1
71	3	2	4	1	1	2	1	0	0	0	2	2	4	3	1	1	0	0	0	0	0	1	1	0	1
84	3	1	2	1	1	1	1	0	0	0	4	1	2	4	1	1	0	0	0	0	0	1	1	0	1
64	3	2	3	3	1	1	2	0	0	0	2	2	3	4	1	1	0	0	0	0	0	1	1	0	1
88	3	2	3	1	1	1	1	0	0	0	4	2	3	4	1	1	0	0	0	0	0	1	1	0	1
88	3	2	4	1	2	1	1	0	0	0	3	2	3	4	0	1	0	0	0	0	0	1	1	0	1
74	3	1	2	1	1	2	1	0	0	0	4	2	4	1	1	0	1	0	1	1	1	0	1	1	1
80	3	1	4	1	1	2	1	0	0	0	4	1	4	3	1	0	1	1	1	1	1	0	1	1	1
81	3	2	3	1	2	1	1	0	0	1	3	1	4	3	0	0	1	0	1	1	1	0	1	1	1
73	3	2	4	1	2	2	1	0	0	0	4	2	2	3	1	0	1	1	1	1	1	0	1	1	1
84	3	2	4	1	2	2	1	0	0	0	4	2	4	3	1	0	1	1	1	1	1	0	1	1	1
90	3	1	3	1	2	1	1	0	0	0	4	2	4	3	1	0	1	0	1	1	1	0	1	1	1
81	3	2	4	3	1	1	1	0	0	0	1	2	1	3	1	0	1	0	1	1	1	0	1	1	1
46	2	1	2	3	1	2	1	1	0	0	2	2	2	1	1	1	1	0	1	1	1	0	1	1	1
69	3	1	2	1	1	2	1	1	1	0	4	2	4	1	1	1	1	1	1	1	1	0	1	1	1
67	3	1	3	3	1	1	1	0	0	0	4	2	1	1	1	1	1	1	1	1	1	0	1	1	1
74	3	2	3	1	1	2	2	0	0	0	2	2	4	1	1	1	1	0	1	1	1	0	1	1	1
82	3	2	3	1	1	1	1	0	0	0	4	2	4	1	1	1	1	0	1	1	1	0	1	1	1
71	3	2	3	1	1	1	1	0	0	0	4	2	4	1	1	1	1	0	1	1	1	0	1	1	1
87	3	2	4	1	1	1	1	0	0	0	4	2	4	1	1	1	1	0	1	1	1	0	1	1	1
75	3	2	3	1	2	2	1	0	0	0	4	2	3	1	1	1	1	1	1	1	1	0	1	1	1
72	3	1	2	1	2	1	1	1	1	0	4	2	4	1	1	1	1	0	1	1	1	0	1	1	1
73	3	2	3	1	1	2	1	0	0	0	4	2	4	1	0	1	1	1	1	1	1	0	1	1	1
55	2	1	1	2	2	1	1	0	0	0	4	1	4	3	1	1	1	1	1	1	1	0	1	1	1
69	3	1	3	2	1	1	2	0	1	0	4	1	4	3	1	1	1	1	1	1	1	0	1	1	1
53	2	1	2	1	1	2	1	0	0	1	3	2	4	3	1	1	1	1	1	1	1	0	1	1	1
63	3	2	2	1	1	1	1	0	0	0	4	2	4	3	1	1	1	0	1	1	1	0	1	1	1
63	3	1	3	3	1	1	1	1	1	0	4	2	4	3	1	1	1	0	1	1	1	0	1	1	1
64	3	1	1	2	1	1	1	0	0	0	3	2	2	3	1	1	1	0	1	1	1	0	1	1	1
80	3	2	2	1	1	1	1	0	0	0	4	2	4	3	1	1	1	0	1	1	1	0	1	1	1
71	3	1	3	1	2	2	1	1	0	1	4	2	3	3	1	1	1	0	1	1	1	0	1	1	1
62	3	1	3	3	1	1	1	1	0	1	3	2	4	1	1	0	0	0	1	1	1	0	1	1	1
78	3	2	4	1	2	1	1	0	0	0	4	2	4	1	1	0	0	1	1	1	1	0	1	1	1
77	3	2	4	1	1	1	1	0	0	0	4	2	2	2	0	0	0	1	1	1	1	0	1	1	1
78	3	1	4	1	1	1	1	0	0	1	4	2	4	3	1	0	0	0	1	1	1	0	1	1	1
73	3	2	2	1	1	1	1	0	0	0	4	2	1	3	1	0	0	1	1	1	1	0	1	1	1
82	3	2	4	1	1	1	1	0	0	0	4	2	1	3	1	0	0	1	1	1	1	0	1	1	1
74	3	1	3	1	1	2	1	0	0	0	3	2	4	4	1	0	0	0	1	1	1	0	1	1	1
67	3	2	2	1	1	1	1	0	0	0	4	1	4	1	1	1	0	1	1	1	1	0	1	1	1
52	2	1	3	3	1	2	1	1	0	0	4	2	1	1	0	1	0	0	1	1	1	0	1	1	1
59	2	1	1	1	1	1	1	1	0	0	3	2	2	1	0	1	0	0	1	1	1	0	1	1	1
52	2	2	3	2	1	2	1	0	0	0	4	2	4	1	1	1	0	1	1	1	1	0	1	1	1
62	3	2	2	1	1	1	1	0	0	0	4	2	4	1	0	1	0	0	1	1	1	0	1	1	1
61	3	1	3	2	1	2	1	1	1	0	2	2	3	1	0	1	0	1	1	1	1	0	1	1	1
76	3	2	4	1	1	1	1	0	0	0	4	2	4	1	1	1	0	1	1	1	1	0	1	1	1
74	3	2	3	1	1	1	1	0	0	1	4	2	4	1	1	1	0	0	1	1	1	0	1	1	1
55	2	1	1	2	1	1	1	0	0	1	4	2	2	3	0	1	0	0	1	1	1	0	1	1	1
60	3	1	3	1	1	2	1	0	0	0	3	2	2	3	1	1	0	0	1	1	1	0	1	1	1
62	3	1	2	3	1	2	1	1	1	0	3	2	2	3	1	1	0	0	1	1	1	0	1	1	1
65	3	1	4	3	1	2	1	0	0	0	3	2	4	3	0	1	0	0	1	1	1	0	1	1	1
72	3	1	3	1	1	1	1	0	0	0	4	2	4	3	1	1	0	0	1	1	1	0	1	1	1
72	3	2	4	3	1	2	2	0	0	0	4	2	4	3	1	1	0	1	1	1	1	0	1	1	1
77	3	1	3	1	1	1	1	1	0	0	3	2	4	3	1	1	0	1	1	1	1	0	1	1	1
73	3	1	3	1	1	2	2	0	0	0	2	2	2	3	1	1	0	1	1	1	1	0	1	1	1
49	2	1	2	2	1	1	1	1	0	0	4	2	4	1	1	0	1	1	0	1	1	0	1	1	1
64	3	1	2	1	1	1	1	0	0	1	4	2	1	1	1	0	1	0	0	1	1	0	1	1	1
76	3	2	3	1	1	1	1	0	0	0	4	2	4	1	1	0	1	0	0	1	1	0	1	1	1
86	3	1	3	1	1	1	1	0	0	0	4	2	4	1	1	0	1	0	0	1	1	0	1	1	1
61	3	1	3	1	1	2	1	1	0	0	3	2	4	2	1	0	1	0	0	1	1	0	1	1	1
67	3	1	3	1	1	2	1	1	0	0	4	1	4	3	1	0	1	0	0	1	1	0	1	1	1
68	3	1	3	1	2	1	1	0	1	0	4	2	4	3	1	0	1	1	0	1	1	0	1	1	1
73	3	2	3	1	2	1	1	0	0	1	4	2	4	3	1	0	1	1	0	1	1	0	1	1	1
86	3	1	1	1	2	1	1	0	0	0	4	2	2	3	1	0	1	1	0	1	1	0	1	1	1
81	3	2	3	1	1	2	1	0	0	0	4	2	3	3	1	0	1	0	0	1	1	0	1	1	1
80	3	1	1	1	1	1	1	1	0	0	4	2	4	4	0	0	1	0	0	1	1	0	1	1	1
84	3	2	2	1	2	1	1	0	0	0	4	1	2	1	1	1	1	0	0	1	1	0	1	1	1
60	3	1	2	1	1	1	1	1	1	1	4	2	4	1	1	1	1	0	0	1	1	0	1	1	1
63	3	1	4	2	1	2	2	0	0	1	4	2	4	1	1	1	1	1	0	1	1	0	1	1	1
80	3	2	2	1	1	2	1	0	0	0	3	2	4	1	1	1	1	1	0	1	1	0	1	1	1
81	3	2	1	1	1	1	1	0	0	1	4	2	4	1	1	1	1	1	0	1	1	0	1	1	1
83	3	2	4	1	1	1	1	0	0	0	4	2	1	1	1	1	1	0	0	1	1	0	1	1	1
75	3	1	2	1	2	1	1	0	0	0	2	2	4	1	0	1	1	0	0	1	1	0	1	1	1
61	3	2	3	1	1	2	1	0	0	1	4	1	4	3	1	1	1	0	0	1	1	0	1	1	1
59	2	1	3	2	1	2	2	0	0	1	3	2	3	3	0	1	1	0	0	1	1	0	1	1	1
51	2	1	2	2	1	1	1	0	0	0	3	2	4	3	1	1	1	0	0	1	1	0	1	1	1
68	3	1	3	1	1	1	1	1	1	1	4	2	4	3	1	1	1	1	0	1	1	0	1	1	1
69	3	2	3	1	1	1	1	0	0	1	4	2	4	3	1	1	1	0	0	1	1	0	1	1	1
68	3	1	2	1	1	1	1	0	0	0	4	2	4	3	1	1	1	0	0	1	1	0	1	1	1
84	3	2	2	1	1	1	1	0	0	0	3	2	2	3	1	1	1	0	0	1	1	0	1	1	1
74	3	1	2	1	1	1	1	0	1	0	4	2	4	3	1	1	1	0	0	1	1	0	1	1	1
74	3	1	1	1	1	1	1	1	0	0	4	2	4	3	1	1	1	0	0	1	1	0	1	1	1
70	3	1	3	1	1	2	2	0	0	0	4	2	4	3	1	1	1	0	0	1	1	0	1	1	1
78	3	2	4	1	1	1	1	0	0	0	2	2	4	3	1	1	1	0	0	1	1	0	1	1	1
74	3	1	3	1	1	1	1	0	0	0	4	1	1	4	1	1	1	0	0	1	1	0	1	1	1
61	3	1	3	1	1	2	1	0	0	0	4	2	4	3	1	0	0	1	0	1	1	0	1	1	1
59	2	1	1	2	1	1	1	0	0	0	4	1	2	1	0	1	0	1	0	1	1	0	1	1	1
84	3	1	2	1	1	1	1	0	0	1	3	1	2	1	1	1	0	1	0	1	1	0	1	1	1
81	3	2	1	1	2	1	1	0	0	0	4	1	1	1	1	1	0	1	0	1	1	0	1	1	1
64	3	1	3	2	1	1	1	0	0	1	4	2	4	1	0	1	0	1	0	1	1	0	1	1	1
86	3	1	3	1	1	1	1	0	0	0	4	2	4	1	1	1	0	1	0	1	1	0	1	1	1
70	3	1	3	3	1	2	1	0	0	1	4	2	4	1	0	1	0	1	0	1	1	0	1	1	1
73	3	2	3	1	1	2	1	0	0	0	4	1	2	2	0	1	0	1	0	1	1	0	1	1	1
61	3	2	3	1	1	2	1	0	0	0	4	2	2	3	0	1	0	1	0	1	1	0	1	1	1
81	3	2	3	1	2	1	1	0	0	0	4	2	2	3	1	1	0	1	0	1	1	0	1	1	1
56	2	1	2	1	1	2	1	0	1	0	4	2	4	4	0	1	0	1	0	1	1	0	1	1	1
65	3	1	3	1	1	1	1	0	0	0	4	1	3	1	0	0	0	0	0	1	1	0	1	0	1
63	3	1	2	2	1	2	1	0	0	0	4	2	3	1	1	0	0	0	0	1	1	0	1	0	1
65	3	1	1	1	1	1	1	0	0	0	4	1	2	2	0	0	0	0	0	1	1	0	1	0	1
66	3	1	1	2	1	1	1	1	0	0	4	1	4	3	0	0	0	0	0	1	1	0	1	0	1
72	3	2	2	1	1	1	1	0	0	0	4	2	2	3	1	0	0	0	0	1	1	0	1	0	1
85	3	1	1	1	1	1	1	0	0	0	2	2	3	4	1	0	0	0	0	1	1	0	1	0	1
69	3	2	4	1	2	2	1	0	0	0	4	1	4	1	1	1	0	0	0	1	1	0	1	0	1
70	3	2	4	3	1	2	1	0	0	0	4	1	2	1	1	1	0	0	0	1	1	0	1	0	1
78	3	1	2	1	1	1	1	0	0	0	4	1	2	1	0	1	0	0	0	1	1	0	1	0	1
67	3	1	3	1	1	1	1	0	0	0	2	2	4	1	1	1	0	0	0	1	1	0	1	0	1
74	3	2	2	1	1	2	1	0	0	0	4	2	4	1	1	1	0	0	0	1	1	0	1	0	1
72	3	2	3	1	1	2	1	0	0	1	4	2	4	1	1	1	0	0	0	1	1	0	1	0	1
86	3	2	2	1	2	1	1	0	0	1	4	2	4	1	1	1	0	0	0	1	1	0	1	0	1
74	3	2	4	3	1	2	1	0	0	1	4	2	1	1	1	1	0	0	0	1	1	0	1	0	1
66	3	2	3	1	1	2	1	0	0	0	4	1	4	2	1	1	0	0	0	1	1	0	1	0	1
44	2	1	3	2	1	1	1	0	0	0	3	1	2	3	0	1	0	0	0	1	1	0	1	0	1
63	3	1	4	3	1	2	1	1	1	1	3	1	2	3	1	1	0	0	0	1	1	0	1	0	1
40	2	2	1	2	1	1	2	0	0	1	4	2	4	3	1	1	0	0	0	1	1	0	1	0	1
54	2	1	2	2	1	1	1	1	1	1	4	2	3	3	1	1	0	0	0	1	1	0	1	0	1
61	3	2	3	1	2	1	1	0	0	1	4	2	4	3	1	1	0	0	0	1	1	0	1	0	1
65	3	1	2	1	1	1	1	1	0	0	1	2	3	3	1	1	0	0	0	1	1	0	1	0	1
68	3	2	3	1	1	1	1	0	0	0	4	2	4	3	1	1	0	0	0	1	1	0	1	0	1
63	3	1	3	1	1	2	1	1	0	0	4	2	4	3	1	1	0	0	0	1	1	0	1	0	1
80	3	1	1	1	1	1	1	0	0	1	4	2	2	3	1	1	0	0	0	1	1	0	1	0	1
74	3	1	2	1	1	2	1	0	0	0	4	2	4	3	1	1	0	0	0	1	1	0	1	0	1
75	3	2	4	3	2	2	1	0	0	0	2	2	2	3	1	1	0	0	0	1	1	0	1	0	1
73	3	1	2	3	1	2	1	1	0	1	4	2	4	3	1	1	0	0	0	1	1	0	1	0	1
82	3	2	2	1	1	1	1	0	1	0	2	2	2	3	1	1	0	0	0	1	1	0	1	0	1
70	3	2	3	1	1	1	1	0	0	0	1	3	1	3	0	1	0	0	0	1	1	0	1	0	1
85	3	2	4	1	2	1	1	0	0	0	4	2	2	4	1	1	0	0	0	1	1	0	1	0	1
61	3	1	3	3	1	1	1	1	0	1	4	1	4	1	1	0	1	1	1	0	1	0	1	1	1
75	3	2	3	1	1	2	1	0	0	0	3	1	4	1	1	0	1	1	1	0	1	0	1	1	1
77	3	2	2	1	2	1	1	0	0	1	4	1	3	1	1	0	1	0	1	0	1	0	1	1	1
47	2	1	2	2	1	1	1	1	0	0	3	2	4	1	0	0	1	0	1	0	1	0	1	1	1
57	2	1	2	3	2	1	1	1	1	0	4	2	2	1	1	0	1	0	1	0	1	0	1	1	1
55	2	2	3	1	2	1	1	0	0	1	2	2	4	1	1	0	1	0	1	0	1	0	1	1	1
52	2	1	3	3	1	1	1	0	0	1	4	2	4	1	0	0	1	1	1	0	1	0	1	1	1
54	2	1	1	2	2	1	1	1	0	1	4	2	4	1	0	0	1	1	1	0	1	0	1	1	1
63	3	2	3	1	1	1	1	0	0	0	2	2	4	1	1	0	1	0	1	0	1	0	1	1	1
61	3	1	2	2	1	1	1	1	1	0	4	2	2	1	1	0	1	1	1	0	1	0	1	1	1
62	3	1	2	3	1	1	2	1	0	0	4	2	3	1	1	0	1	0	1	0	1	0	1	1	1
62	3	2	3	3	1	2	1	0	0	0	3	2	4	1	0	0	1	0	1	0	1	0	1	1	1
60	3	2	4	3	1	2	1	0	0	1	4	2	4	1	0	0	1	0	1	0	1	0	1	1	1
89	3	2	4	1	2	1	1	0	0	0	4	2	4	1	1	0	1	1	1	0	1	0	1	1	1
79	3	2	4	3	2	2	1	0	0	1	3	2	1	1	1	0	1	0	1	0	1	0	1	1	1
75	3	1	2	1	1	1	1	0	0	0	4	2	2	1	1	0	1	1	1	0	1	0	1	1	1
77	3	1	2	1	1	1	1	0	0	0	4	2	4	1	1	0	1	1	1	0	1	0	1	1	1
71	3	2	2	1	1	1	1	0	0	0	3	2	4	1	1	0	1	0	1	0	1	0	1	1	1
82	3	1	4	1	1	1	1	1	1	1	4	2	4	1	1	0	1	0	1	0	1	0	1	1	1
86	3	2	3	1	2	1	1	0	0	0	4	2	2	1	1	0	1	0	1	0	1	0	1	1	1
80	3	1	3	1	1	2	2	0	0	0	4	2	4	1	1	0	1	0	1	0	1	0	1	1	1
77	3	1	2	1	1	1	1	0	0	0	4	2	4	1	1	0	1	1	1	0	1	0	1	1	1
75	3	2	4	1	2	2	2	0	0	0	4	2	4	1	0	0	1	0	1	0	1	0	1	1	1
78	3	1	3	3	1	2	2	1	1	1	2	2	3	1	0	0	1	0	1	0	1	0	1	1	1
86	3	1	2	1	1	1	1	0	0	0	4	2	4	1	1	0	1	0	1	0	1	0	1	1	1
83	3	1	4	1	2	2	1	0	0	1	4	2	3	1	1	0	1	1	1	0	1	0	1	1	1
79	3	2	3	1	2	2	1	0	0	0	4	2	4	1	1	0	1	1	1	0	1	0	1	1	1
55	2	2	3	1	1	2	1	0	0	1	4	3	3	1	1	0	1	0	1	0	1	0	1	1	1
61	3	1	2	2	1	2	1	1	0	0	4	3	3	1	1	0	1	0	1	0	1	0	1	1	1
70	3	2	3	1	1	2	1	0	0	1	4	3	2	1	1	0	1	0	1	0	1	0	1	1	1
63	3	1	2	1	1	1	1	1	0	0	4	2	4	2	1	0	1	1	1	0	1	0	1	1	1
68	3	1	2	1	1	1	1	0	0	1	4	1	4	3	1	0	1	1	1	0	1	0	1	1	1
64	3	2	3	3	1	1	1	0	0	0	3	1	2	3	1	0	1	0	1	0	1	0	1	1	1
44	2	1	2	2	1	2	1	1	0	0	2	2	2	3	0	0	1	1	1	0	1	0	1	1	1
52	2	2	3	1	1	2	2	1	0	1	4	2	4	3	0	0	1	1	1	0	1	0	1	1	1
65	3	2	3	3	1	2	1	0	0	1	4	2	4	3	1	0	1	1	1	0	1	0	1	1	1
61	3	1	3	2	1	1	1	1	1	0	3	2	4	3	1	0	1	0	1	0	1	0	1	1	1
65	3	1	2	1	1	1	1	1	0	1	2	2	4	3	1	0	1	1	1	0	1	0	1	1	1
83	3	2	3	1	2	2	1	0	0	1	4	2	3	3	1	0	1	0	1	0	1	0	1	1	1
84	3	2	2	1	1	1	1	0	0	0	4	2	2	3	1	0	1	0	1	0	1	0	1	1	1
82	3	1	2	1	1	1	1	0	0	0	4	2	4	3	1	0	1	1	1	0	1	0	1	1	1
71	3	1	2	1	1	1	1	0	0	0	4	2	4	3	1	0	1	0	1	0	1	0	1	1	1
79	3	2	4	1	1	1	1	0	0	0	4	2	4	3	1	0	1	0	1	0	1	0	1	1	1
76	3	2	3	1	2	2	2	0	0	1	4	2	3	3	1	0	1	0	1	0	1	0	1	1	1
77	3	1	2	1	1	1	1	0	0	0	4	2	3	3	1	0	1	0	1	0	1	0	1	1	1
85	3	1	4	1	1	1	1	0	0	0	3	2	4	3	0	0	1	0	1	0	1	0	1	1	1
79	3	2	4	1	1	1	1	0	0	0	4	2	4	3	0	0	1	1	1	0	1	0	1	1	1
75	3	2	3	1	1	1	1	0	0	0	4	1	3	4	1	0	1	0	1	0	1	0	1	1	1
91	3	2	4	1	2	1	1	0	0	0	4	2	3	4	1	0	1	0	1	0	1	0	1	1	1
89	3	2	4	1	2	1	1	0	0	0	4	2	4	4	1	0	1	0	1	0	1	0	1	1	1
58	2	1	4	2	1	2	1	1	1	0	4	1	3	1	1	1	1	0	1	0	1	0	1	1	1
67	3	2	4	1	1	1	1	0	0	0	2	1	2	1	1	1	1	0	1	0	1	0	1	1	1
69	3	1	4	3	1	2	2	1	0	0	3	1	4	1	1	1	1	0	1	0	1	0	1	1	1
65	3	2	2	1	1	1	1	0	0	1	4	1	4	1	1	1	1	1	1	0	1	0	1	1	1
64	3	1	3	3	1	2	1	0	0	0	4	1	4	1	1	1	1	1	1	0	1	0	1	1	1
70	3	1	3	1	1	1	2	0	0	0	4	1	4	1	1	1	1	1	1	0	1	0	1	1	1
87	3	1	3	1	1	1	1	0	0	1	4	1	2	1	1	1	1	0	1	0	1	0	1	1	1
84	3	2	2	1	2	1	1	0	0	0	4	1	4	1	1	1	1	1	1	0	1	0	1	1	1
72	3	1	2	3	1	2	1	0	0	0	3	1	2	1	1	1	1	0	1	0	1	0	1	1	1
75	3	1	2	1	1	1	2	0	0	1	4	1	4	1	1	1	1	0	1	0	1	0	1	1	1
94	3	1	3	1	2	1	1	0	0	0	4	1	4	1	1	1	1	1	1	0	1	0	1	1	1
88	3	2	4	3	2	1	1	0	0	0	4	1	2	1	1	1	1	0	1	0	1	0	1	1	1
78	3	2	4	1	2	1	1	0	0	1	2	1	4	1	1	1	1	1	1	0	1	0	1	1	1
46	2	1	2	3	1	2	1	1	1	0	2	2	4	1	1	1	1	1	1	0	1	0	1	1	1
48	2	1	1	2	1	1	2	1	0	1	3	2	4	1	1	1	1	1	1	0	1	0	1	1	1
40	2	1	1	3	1	1	1	1	0	0	4	2	4	1	0	1	1	1	1	0	1	0	1	1	1
58	2	1	3	2	1	2	1	1	1	0	4	2	4	1	1	1	1	1	1	0	1	0	1	1	1
55	2	2	2	1	1	1	2	0	0	1	3	2	2	1	1	1	1	0	1	0	1	0	1	1	1
50	2	1	2	3	1	1	1	1	1	0	4	2	3	1	1	1	1	1	1	0	1	0	1	1	1
59	2	2	2	3	1	1	1	0	0	1	3	2	3	1	1	1	1	1	1	0	1	0	1	1	1
52	2	1	2	3	2	1	1	0	0	1	4	2	4	1	1	1	1	1	1	0	1	0	1	1	1
57	2	1	4	3	1	1	1	1	1	1	4	2	1	1	1	1	1	0	1	0	1	0	1	1	1
59	2	1	4	2	2	1	1	1	1	1	3	2	1	1	1	1	1	1	1	0	1	0	1	1	1
59	2	2	4	1	1	2	2	0	0	1	4	2	3	1	1	1	1	1	1	0	1	0	1	1	1
54	2	2	3	1	1	2	1	0	0	1	4	2	3	1	0	1	1	0	1	0	1	0	1	1	1
54	2	1	1	2	2	1	1	1	0	0	4	2	4	1	0	1	1	0	1	0	1	0	1	1	1
56	2	1	2	2	1	1	1	0	0	1	4	2	4	1	1	1	1	0	1	0	1	0	1	1	1
52	2	2	2	1	1	1	1	0	0	0	4	2	4	1	1	1	1	0	1	0	1	0	1	1	1
68	3	2	2	1	1	1	1	0	0	1	4	2	4	1	1	1	1	0	1	0	1	0	1	1	1
63	3	2	2	1	1	1	1	0	0	0	4	2	4	1	1	1	1	1	1	0	1	0	1	1	1
63	3	1	2	2	1	1	1	1	1	0	4	2	4	1	1	1	1	1	1	0	1	0	1	1	1
69	3	1	2	1	1	1	1	0	0	1	4	2	4	1	1	1	1	0	1	0	1	0	1	1	1
68	3	1	3	3	1	2	2	0	0	0	4	2	4	1	1	1	1	0	1	0	1	0	1	1	1
63	3	2	4	3	1	1	1	0	0	1	4	2	4	1	1	1	1	1	1	0	1	0	1	1	1
63	3	2	2	3	1	2	1	0	0	1	4	2	4	1	1	1	1	1	1	0	1	0	1	1	1
61	3	2	3	2	1	1	1	0	0	0	4	2	2	1	1	1	1	1	1	0	1	0	1	1	1
65	3	2	4	1	1	1	1	0	0	0	4	2	4	1	1	1	1	0	1	0	1	0	1	1	1
67	3	1	1	1	1	1	1	1	1	0	4	2	4	1	1	1	1	0	1	0	1	0	1	1	1
69	3	1	4	3	1	1	1	0	0	0	4	2	3	1	1	1	1	1	1	0	1	0	1	1	1
64	3	1	3	3	1	1	1	1	0	0	2	2	4	1	1	1	1	0	1	0	1	0	1	1	1
61	3	1	2	1	1	1	1	1	0	1	4	2	3	1	1	1	1	0	1	0	1	0	1	1	1
62	3	1	2	1	1	1	1	1	0	0	4	2	4	1	1	1	1	0	1	0	1	0	1	1	1
65	3	1	3	1	1	1	1	0	0	0	3	2	2	1	1	1	1	0	1	0	1	0	1	1	1
64	3	1	3	1	1	2	2	1	0	0	4	2	3	1	1	1	1	0	1	0	1	0	1	1	1
61	3	2	3	1	1	2	1	0	0	1	2	2	2	1	0	1	1	1	1	0	1	0	1	1	1
64	3	2	3	1	1	2	2	0	0	0	3	2	2	1	0	1	1	1	1	0	1	0	1	1	1
68	3	2	2	3	1	1	1	0	0	0	4	2	4	1	1	1	1	1	1	0	1	0	1	1	1
85	3	2	2	1	2	1	1	0	0	0	4	2	3	1	1	1	1	0	1	0	1	0	1	1	1
82	3	1	2	1	1	1	1	0	0	0	4	2	4	1	1	1	1	0	1	0	1	0	1	1	1
80	3	2	4	3	1	1	1	0	0	0	4	2	4	1	1	1	1	1	1	0	1	0	1	1	1
86	3	2	4	1	1	2	1	0	0	0	4	2	3	1	1	1	1	1	1	0	1	0	1	1	1
71	3	1	3	3	1	2	1	0	0	0	4	2	4	1	1	1	1	0	1	0	1	0	1	1	1
73	3	2	2	1	1	1	1	0	0	1	3	2	4	1	1	1	1	1	1	0	1	0	1	1	1
71	3	1	3	1	1	1	1	1	0	1	4	2	3	1	1	1	1	1	1	0	1	0	1	1	1
76	3	2	4	1	2	2	1	0	0	0	4	2	4	1	1	1	1	1	1	0	1	0	1	1	1
81	3	2	4	1	2	2	1	0	0	0	4	2	4	1	1	1	1	0	1	0	1	0	1	1	1
87	3	2	3	1	1	1	1	0	0	0	4	2	1	1	1	1	1	0	1	0	1	0	1	1	1
80	3	2	3	1	2	2	1	0	0	0	4	2	4	1	1	1	1	1	1	0	1	0	1	1	1
76	3	1	3	3	1	2	1	0	0	1	4	2	4	1	1	1	1	0	1	0	1	0	1	1	1
89	3	2	4	1	1	1	1	0	0	0	4	2	4	1	1	1	1	0	1	0	1	0	1	1	1
70	3	1	3	3	1	2	1	0	0	1	4	2	1	1	1	1	1	0	1	0	1	0	1	1	1
71	3	1	2	1	1	1	1	1	1	1	4	2	4	1	1	1	1	0	1	0	1	0	1	1	1
77	3	2	4	1	2	1	2	0	0	1	2	2	4	1	1	1	1	1	1	0	1	0	1	1	1
77	3	2	2	1	1	1	1	0	0	0	4	2	4	1	1	1	1	0	1	0	1	0	1	1	1
70	3	2	2	1	2	1	2	0	0	0	4	2	4	1	0	1	1	0	1	0	1	0	1	1	1
79	3	1	2	1	1	1	1	0	0	0	4	2	4	1	0	1	1	1	1	0	1	0	1	1	1
72	3	2	3	1	2	1	1	0	0	1	4	2	4	1	0	1	1	1	1	0	1	0	1	1	1
78	3	2	3	1	2	1	1	0	0	1	4	2	2	1	0	1	1	0	1	0	1	0	1	1	1
79	3	1	4	1	1	2	1	1	1	0	4	2	4	1	1	1	1	0	1	0	1	0	1	1	1
81	3	1	3	1	1	1	1	0	0	1	4	2	3	1	1	1	1	1	1	0	1	0	1	1	1
72	3	1	2	2	1	2	1	0	1	0	4	2	4	1	1	1	1	0	1	0	1	0	1	1	1
83	3	1	2	1	1	2	1	1	0	0	4	2	2	1	1	1	1	0	1	0	1	0	1	1	1
74	3	2	3	1	1	1	1	0	0	0	4	3	4	1	1	1	1	0	1	0	1	0	1	1	1
52	2	2	2	2	1	2	2	0	0	1	3	2	1	2	1	1	1	0	1	0	1	0	1	1	1
57	2	1	2	3	1	2	1	1	1	1	4	2	3	2	1	1	1	1	1	0	1	0	1	1	1
61	3	2	2	1	1	1	1	0	0	1	4	2	2	2	0	1	1	1	1	0	1	0	1	1	1
69	3	1	2	1	1	2	1	1	0	1	4	2	4	2	1	1	1	1	1	0	1	0	1	1	1
65	3	1	4	3	1	2	1	0	1	0	4	2	4	2	1	1	1	1	1	0	1	0	1	1	1
72	3	2	3	1	1	1	1	0	0	1	4	2	4	2	1	1	1	1	1	0	1	0	1	1	1
76	3	2	4	1	1	1	1	0	0	0	4	2	4	2	1	1	1	0	1	0	1	0	1	1	1
95	3	1	4	1	2	2	2	1	0	0	3	2	1	2	1	1	1	0	1	0	1	0	1	1	1
76	3	2	3	3	1	1	1	0	0	0	4	2	4	2	0	1	1	0	1	0	1	0	1	1	1
71	3	1	2	1	1	2	1	0	0	0	4	2	4	2	1	1	1	1	1	0	1	0	1	1	1
65	3	2	4	3	1	1	1	0	0	0	4	3	2	2	1	1	1	1	1	0	1	0	1	1	1
54	2	2	3	1	1	2	1	0	0	1	4	1	2	3	1	1	1	0	1	0	1	0	1	1	1
51	2	1	3	2	1	1	1	0	0	1	4	1	4	3	1	1	1	1	1	0	1	0	1	1	1
60	3	1	2	3	1	1	1	0	1	0	3	1	4	3	1	1	1	1	1	0	1	0	1	1	1
74	3	2	4	1	1	1	1	0	0	1	4	1	1	3	1	1	1	0	1	0	1	0	1	1	1
76	3	2	3	1	2	1	1	0	0	0	4	1	2	3	1	1	1	0	1	0	1	0	1	1	1
87	3	1	4	1	1	1	1	0	0	0	3	1	4	3	1	1	1	1	1	0	1	0	1	1	1
71	3	1	2	2	1	1	1	0	0	1	4	1	4	3	1	1	1	1	1	0	1	0	1	1	1
47	2	2	2	3	1	2	1	0	0	0	4	2	1	3	1	1	1	0	1	0	1	0	1	1	1
49	2	1	1	2	1	1	1	1	0	1	3	2	4	3	1	1	1	0	1	0	1	0	1	1	1
46	2	1	2	2	1	1	1	1	0	0	3	2	2	3	1	1	1	0	1	0	1	0	1	1	1
53	2	1	2	1	1	1	1	1	0	0	4	2	4	3	1	1	1	1	1	0	1	0	1	1	1
57	2	2	3	1	1	1	1	0	0	1	4	2	4	3	1	1	1	0	1	0	1	0	1	1	1
59	2	1	4	1	1	2	1	0	0	0	2	2	4	3	1	1	1	0	1	0	1	0	1	1	1
58	2	1	3	1	1	1	1	1	0	1	4	2	4	3	1	1	1	1	1	0	1	0	1	1	1
55	2	1	3	3	1	2	1	0	0	0	4	2	3	3	1	1	1	1	1	0	1	0	1	1	1
52	2	1	2	1	1	1	1	0	1	0	3	2	4	3	0	1	1	1	1	0	1	0	1	1	1
59	2	1	1	1	1	1	1	1	1	1	4	2	4	3	0	1	1	0	1	0	1	0	1	1	1
52	2	1	2	2	1	1	1	0	0	0	3	2	4	3	0	1	1	1	1	0	1	0	1	1	1
68	3	2	3	1	1	1	1	0	0	1	4	2	4	3	1	1	1	1	1	0	1	0	1	1	1
61	3	1	3	3	1	1	1	0	0	0	4	2	1	3	1	1	1	0	1	0	1	0	1	1	1
62	3	1	3	2	1	1	1	1	0	1	3	2	4	3	1	1	1	1	1	0	1	0	1	1	1
67	3	2	4	3	1	2	1	0	0	1	4	2	4	3	1	1	1	1	1	0	1	0	1	1	1
61	3	1	3	1	1	1	1	1	0	0	4	2	4	3	1	1	1	1	1	0	1	0	1	1	1
61	3	1	2	2	1	1	1	0	1	0	4	2	4	3	1	1	1	0	1	0	1	0	1	1	1
63	3	1	1	3	1	1	1	1	0	1	4	2	4	3	1	1	1	0	1	0	1	0	1	1	1
69	3	2	3	1	1	2	1	0	0	1	3	2	4	3	1	1	1	1	1	0	1	0	1	1	1
66	3	2	4	3	1	2	1	0	0	0	4	2	4	3	1	1	1	1	1	0	1	0	1	1	1
64	3	2	3	1	1	1	1	0	0	1	4	2	2	3	1	1	1	1	1	0	1	0	1	1	1
66	3	2	4	1	1	2	1	0	0	0	4	2	2	3	1	1	1	1	1	0	1	0	1	1	1
64	3	1	2	2	1	1	1	1	0	1	4	2	2	3	1	1	1	0	1	0	1	0	1	1	1
62	3	1	2	1	1	1	2	0	0	0	2	2	4	3	0	1	1	0	1	0	1	0	1	1	1
62	3	2	4	3	1	2	1	0	0	1	4	2	2	3	0	1	1	1	1	0	1	0	1	1	1
67	3	1	1	1	1	1	1	0	0	1	4	2	4	3	1	1	1	1	1	0	1	0	1	1	1
61	3	2	4	3	1	2	1	0	0	1	3	2	4	3	1	1	1	1	1	0	1	0	1	1	1
79	3	2	3	1	2	1	1	0	0	1	4	2	4	3	1	1	1	1	1	0	1	0	1	1	1
83	3	2	1	1	1	2	1	0	0	1	4	2	4	3	1	1	1	0	1	0	1	0	1	1	1
80	3	2	2	1	2	1	1	0	0	0	4	2	4	3	1	1	1	1	1	0	1	0	1	1	1
92	3	1	4	1	1	1	1	1	1	0	2	2	3	3	1	1	1	0	1	0	1	0	1	1	1
79	3	2	3	1	1	2	1	0	0	1	4	2	2	3	1	1	1	0	1	0	1	0	1	1	1
83	3	2	2	1	1	1	1	0	0	0	4	2	2	3	1	1	1	0	1	0	1	0	1	1	1
83	3	1	1	2	1	1	1	0	0	0	4	2	4	3	1	1	1	0	1	0	1	0	1	1	1
72	3	1	1	1	1	1	2	1	1	0	4	2	4	3	1	1	1	0	1	0	1	0	1	1	1
82	3	1	3	1	1	1	1	0	0	0	3	2	4	3	1	1	1	1	1	0	1	0	1	1	1
70	3	1	3	1	1	2	1	0	0	0	4	2	1	3	1	1	1	1	1	0	1	0	1	1	1
77	3	2	2	1	1	1	1	0	0	1	4	2	4	3	1	1	1	0	1	0	1	0	1	1	1
83	3	2	2	1	2	1	1	0	0	0	4	2	2	3	1	1	1	0	1	0	1	0	1	1	1
74	3	2	2	1	1	1	1	0	0	1	4	2	4	3	1	1	1	1	1	0	1	0	1	1	1
71	3	2	3	1	1	1	1	0	0	0	4	2	4	3	1	1	1	0	1	0	1	0	1	1	1
79	3	2	3	1	1	1	1	0	0	0	4	2	4	3	1	1	1	1	1	0	1	0	1	1	1
71	3	1	3	1	1	2	1	0	0	0	4	2	4	3	1	1	1	0	1	0	1	0	1	1	1
78	3	1	2	1	1	1	1	0	0	0	3	2	4	3	1	1	1	1	1	0	1	0	1	1	1
78	3	1	2	1	1	1	1	0	0	0	4	2	4	3	1	1	1	1	1	0	1	0	1	1	1
76	3	2	4	1	1	1	1	0	0	1	4	2	4	3	1	1	1	1	1	0	1	0	1	1	1
75	3	2	2	1	1	1	1	0	0	1	4	2	4	3	1	1	1	1	1	0	1	0	1	1	1
76	3	2	4	1	2	1	1	0	0	1	4	2	2	3	1	1	1	1	1	0	1	0	1	1	1
85	3	2	4	3	1	1	1	0	0	0	4	2	4	3	1	1	1	0	1	0	1	0	1	1	1
72	3	2	2	1	1	1	1	0	0	0	4	2	4	3	1	1	1	1	1	0	1	0	1	1	1
84	3	1	4	1	1	1	1	1	1	0	2	2	4	3	1	1	1	1	1	0	1	0	1	1	1
80	3	2	3	1	1	1	1	0	0	1	4	2	4	3	1	1	1	0	1	0	1	0	1	1	1
74	3	2	2	1	2	1	1	0	0	0	4	2	4	3	1	1	1	0	1	0	1	0	1	1	1
76	3	2	3	1	2	1	1	0	0	0	4	2	4	3	1	1	1	1	1	0	1	0	1	1	1
81	3	1	4	3	1	1	1	0	0	0	4	2	1	3	1	1	1	1	1	0	1	0	1	1	1
72	3	2	2	3	1	2	1	0	0	1	4	2	4	3	1	1	1	1	1	0	1	0	1	1	1
80	3	2	3	1	2	1	1	0	0	0	4	2	4	3	1	1	1	0	1	0	1	0	1	1	1
83	3	1	3	1	1	2	1	0	0	0	4	2	1	3	1	1	1	0	1	0	1	0	1	1	1
83	3	2	4	1	1	1	1	0	0	0	3	2	2	3	1	1	1	0	1	0	1	0	1	1	1
70	3	2	3	1	1	1	1	0	0	0	4	2	4	3	1	1	1	1	1	0	1	0	1	1	1
90	3	1	1	1	1	1	1	0	0	0	4	2	4	3	0	1	1	0	1	0	1	0	1	1	1
82	3	2	4	1	2	1	1	0	0	0	4	2	2	3	0	1	1	0	1	0	1	0	1	1	1
71	3	2	4	1	1	2	1	0	0	1	4	2	2	3	0	1	1	1	1	0	1	0	1	1	1
58	2	1	2	3	2	1	1	1	0	0	2	3	2	3	1	1	1	0	1	0	1	0	1	1	1
53	2	1	2	3	2	1	1	1	1	1	4	2	4	4	1	1	1	1	1	0	1	0	1	1	1
63	3	1	2	3	1	1	1	0	0	1	2	2	4	4	1	1	1	0	1	0	1	0	1	1	1
78	3	1	3	1	1	1	1	0	0	0	4	2	4	4	1	1	1	1	1	0	1	0	1	1	1
77	3	2	3	1	2	1	1	0	0	0	4	2	4	4	1	1	1	1	1	0	1	0	1	1	1
80	3	1	2	1	1	1	1	1	0	0	4	2	4	4	1	1	1	1	1	0	1	0	1	1	1
52	2	1	2	3	1	1	1	0	0	1	2	1	3	1	1	0	0	0	1	0	1	0	1	1	1
57	2	1	3	3	1	2	2	1	0	1	3	1	4	1	1	0	0	0	1	0	1	0	1	1	1
54	2	2	3	3	1	2	1	0	0	1	1	1	1	1	0	0	0	0	1	0	1	0	1	1	1
54	2	1	2	3	2	2	1	1	0	0	4	1	4	1	0	0	0	0	1	0	1	0	1	1	1
56	2	1	2	2	1	1	1	1	0	1	2	1	3	1	1	0	0	0	1	0	1	0	1	1	1
66	3	1	2	1	1	1	1	1	1	0	3	1	4	1	1	0	0	1	1	0	1	0	1	1	1
70	3	1	3	1	1	1	1	0	0	0	3	1	2	1	1	0	0	0	1	0	1	0	1	1	1
72	3	1	2	1	1	1	1	0	0	1	4	1	2	1	1	0	0	0	1	0	1	0	1	1	1
47	2	1	2	2	1	2	2	0	0	1	3	2	4	1	0	0	0	0	1	0	1	0	1	1	1
48	2	1	3	3	1	1	1	1	1	0	3	2	2	1	0	0	0	0	1	0	1	0	1	1	1
49	2	1	2	2	1	2	2	1	1	1	4	2	4	1	0	0	0	1	1	0	1	0	1	1	1
59	2	2	3	3	1	1	1	0	0	0	4	2	4	1	1	0	0	0	1	0	1	0	1	1	1
58	2	1	3	2	1	2	2	1	1	0	3	2	4	1	1	0	0	0	1	0	1	0	1	1	1
54	2	1	2	3	1	2	1	0	0	0	3	2	4	1	0	0	0	0	1	0	1	0	1	1	1
53	2	1	2	3	2	2	1	1	0	1	3	2	3	1	0	0	0	1	1	0	1	0	1	1	1
53	2	1	2	3	1	2	1	0	1	0	2	2	4	1	1	0	0	0	1	0	1	0	1	1	1
61	3	2	3	1	1	2	1	0	0	0	4	2	4	1	1	0	0	1	1	0	1	0	1	1	1
61	3	1	3	3	1	1	1	0	0	0	2	2	4	1	1	0	0	1	1	0	1	0	1	1	1
67	3	1	3	1	1	2	1	0	0	1	4	2	4	1	1	0	0	1	1	0	1	0	1	1	1
64	3	1	3	3	1	1	1	1	0	1	4	2	4	1	1	0	0	0	1	0	1	0	1	1	1
60	3	1	2	1	1	1	1	1	0	0	2	2	2	1	1	0	0	0	1	0	1	0	1	1	1
65	3	1	4	1	1	2	1	1	1	0	4	2	4	1	1	0	0	0	1	0	1	0	1	1	1
64	3	1	3	3	1	1	1	1	0	1	4	2	4	1	0	0	0	1	1	0	1	0	1	1	1
64	3	1	2	2	1	2	1	1	1	1	2	2	4	1	0	0	0	0	1	0	1	0	1	1	1
68	3	1	2	3	1	2	1	0	0	0	4	2	2	1	0	0	0	1	1	0	1	0	1	1	1
62	3	1	3	1	1	2	1	1	1	0	3	2	2	1	0	0	0	0	1	0	1	0	1	1	1
60	3	1	3	1	1	1	1	1	1	0	3	2	3	1	0	0	0	0	1	0	1	0	1	1	1
63	3	1	1	2	1	1	1	1	1	1	4	2	2	1	0	0	0	0	1	0	1	0	1	1	1
63	3	2	3	1	1	2	1	0	0	1	4	2	2	1	1	0	0	1	1	0	1	0	1	1	1
69	3	2	2	2	1	2	1	0	0	1	4	2	3	1	1	0	0	0	1	0	1	0	1	1	1
76	3	2	2	1	1	1	1	0	0	0	1	2	2	1	1	0	0	1	1	0	1	0	1	1	1
78	3	1	2	1	1	1	1	0	0	0	4	2	2	1	1	0	0	0	1	0	1	0	1	1	1
75	3	1	2	1	1	2	1	0	0	0	4	2	3	1	1	0	0	0	1	0	1	0	1	1	1
85	3	2	1	1	2	2	1	0	0	1	4	2	4	1	1	0	0	0	1	0	1	0	1	1	1
76	3	1	2	1	1	2	1	0	0	0	4	2	2	1	1	0	0	0	1	0	1	0	1	1	1
73	3	2	2	3	1	2	2	0	0	1	4	2	4	1	1	0	0	0	1	0	1	0	1	1	1
77	3	1	4	1	1	1	1	0	0	0	4	2	2	1	0	0	0	0	1	0	1	0	1	1	1
88	3	1	1	1	1	2	1	0	0	1	4	2	1	1	0	0	0	1	1	0	1	0	1	1	1
72	3	1	3	1	1	1	2	0	0	0	3	2	2	1	0	0	0	0	1	0	1	0	1	1	1
74	3	2	2	1	1	1	1	0	0	0	4	2	4	1	1	0	0	0	1	0	1	0	1	1	1
69	3	2	3	1	1	2	1	0	0	0	4	1	2	2	0	0	0	0	1	0	1	0	1	1	1
60	3	2	4	1	1	2	1	0	0	0	3	1	2	2	0	0	0	1	1	0	1	0	1	1	1
65	3	1	3	2	1	2	1	0	0	0	3	2	4	2	0	0	0	0	1	0	1	0	1	1	1
66	3	1	3	1	1	2	1	0	0	0	2	2	4	2	0	0	0	0	1	0	1	0	1	1	1
87	3	2	3	1	1	2	1	0	0	0	4	2	1	2	1	0	0	0	1	0	1	0	1	1	1
55	2	1	2	2	1	1	1	0	0	1	4	1	4	3	1	0	0	0	1	0	1	0	1	1	1
67	3	1	3	1	1	2	1	0	1	0	3	1	2	3	1	0	0	0	1	0	1	0	1	1	1
65	3	2	3	1	1	1	1	0	0	0	4	1	1	3	1	0	0	1	1	0	1	0	1	1	1
62	3	1	3	3	1	1	1	0	1	0	4	1	3	3	0	0	0	0	1	0	1	0	1	1	1
60	3	1	2	2	1	2	1	0	1	0	3	1	4	3	1	0	0	0	1	0	1	0	1	1	1
77	3	1	3	1	1	1	1	0	0	0	3	1	2	3	1	0	0	1	1	0	1	0	1	1	1
72	3	2	3	3	1	1	1	0	0	1	4	1	4	3	1	0	0	0	1	0	1	0	1	1	1
43	2	1	2	2	1	2	1	0	0	1	3	2	4	3	1	0	0	0	1	0	1	0	1	1	1
49	2	1	2	3	2	1	1	1	1	0	4	2	2	3	1	0	0	1	1	0	1	0	1	1	1
57	2	1	3	3	1	2	1	1	1	0	2	2	4	3	1	0	0	0	1	0	1	0	1	1	1
51	2	2	3	1	1	1	1	1	0	0	4	2	4	3	1	0	0	1	1	0	1	0	1	1	1
50	2	1	3	2	2	1	1	0	0	0	3	2	2	3	0	0	0	1	1	0	1	0	1	1	1
54	2	2	3	3	1	2	2	0	0	0	1	2	1	3	1	0	0	0	1	0	1	0	1	1	1
69	3	1	4	1	1	1	1	0	0	1	4	2	3	3	1	0	0	1	1	0	1	0	1	1	1
64	3	1	3	2	1	2	1	1	1	0	4	2	2	3	1	0	0	0	1	0	1	0	1	1	1
67	3	2	4	3	1	2	1	0	0	0	4	2	4	3	1	0	0	1	1	0	1	0	1	1	1
74	3	1	1	2	1	1	1	1	0	0	4	2	1	3	1	0	0	0	1	0	1	0	1	1	1
70	3	1	2	1	1	2	1	0	0	1	4	2	2	3	1	0	0	1	1	0	1	0	1	1	1
72	3	1	2	2	1	1	1	0	0	0	3	2	4	3	1	0	0	0	1	0	1	0	1	1	1
73	3	2	4	1	1	1	1	0	0	0	4	2	3	3	1	0	0	0	1	0	1	0	1	1	1
82	3	1	1	1	1	1	1	0	0	0	4	2	4	3	1	0	0	1	1	0	1	0	1	1	1
71	3	2	2	1	2	1	1	0	0	0	4	2	4	3	0	0	0	1	1	0	1	0	1	1	1
75	3	1	4	1	2	1	1	0	0	0	4	2	4	3	0	0	0	0	1	0	1	0	1	1	1
72	3	1	4	1	1	1	1	0	1	0	3	2	2	3	0	0	0	1	1	0	1	0	1	1	1
71	3	2	3	1	1	1	2	0	0	0	3	2	3	3	0	0	0	1	1	0	1	0	1	1	1
87	3	1	3	1	1	1	1	0	0	0	4	2	2	3	1	0	0	0	1	0	1	0	1	1	1
81	3	2	3	1	2	1	1	0	0	0	3	2	4	3	1	0	0	0	1	0	1	0	1	1	1
61	3	1	2	3	1	2	1	1	1	1	2	1	2	4	0	0	0	0	1	0	1	0	1	1	1
79	3	2	4	1	1	2	1	0	0	0	4	2	2	4	1	0	0	0	1	0	1	0	1	1	1
90	3	2	3	1	1	1	1	0	0	0	4	2	1	4	0	0	0	0	1	0	1	0	1	1	1
42	2	1	2	3	1	2	1	0	0	1	3	1	1	1	0	1	0	0	1	0	1	0	1	1	1
57	2	2	2	1	1	2	1	0	0	1	3	1	2	1	1	1	0	0	1	0	1	0	1	1	1
54	2	1	2	2	1	1	1	1	0	0	4	1	3	1	1	1	0	1	1	0	1	0	1	1	1
63	3	2	3	1	2	1	1	0	0	1	4	1	2	1	1	1	0	0	1	0	1	0	1	1	1
65	3	2	4	3	1	2	1	0	0	0	4	1	4	1	1	1	0	1	1	0	1	0	1	1	1
64	3	1	2	1	1	1	1	1	1	1	4	1	2	1	1	1	0	0	1	0	1	0	1	1	1
60	3	2	3	1	1	2	1	0	0	0	3	1	2	1	1	1	0	0	1	0	1	0	1	1	1
67	3	1	3	1	1	2	1	0	0	0	2	1	4	1	0	1	0	0	1	0	1	0	1	1	1
72	3	1	3	3	1	1	1	0	0	0	3	1	2	1	1	1	0	1	1	0	1	0	1	1	1
73	3	2	3	1	1	1	1	0	0	0	4	1	4	1	1	1	0	1	1	0	1	0	1	1	1
82	3	2	4	1	2	2	1	0	0	0	4	1	2	1	1	1	0	0	1	0	1	0	1	1	1
77	3	1	2	1	1	2	1	0	0	1	4	1	2	1	1	1	0	1	1	0	1	0	1	1	1
81	3	1	3	3	1	2	2	0	1	0	3	1	4	1	1	1	0	0	1	0	1	0	1	1	1
70	3	2	3	1	1	2	1	0	0	0	3	1	2	1	1	1	0	0	1	0	1	0	1	1	1
71	3	2	3	3	2	2	2	0	0	0	4	1	4	1	0	1	0	0	1	0	1	0	1	1	1
77	3	1	2	1	1	1	1	1	1	0	4	1	2	1	0	1	0	0	1	0	1	0	1	1	1
84	3	1	2	1	1	1	1	0	0	0	2	1	2	1	0	1	0	0	1	0	1	0	1	1	1
47	2	1	3	2	1	2	1	1	1	1	4	2	3	1	1	1	0	0	1	0	1	0	1	1	1
49	2	2	1	2	1	1	1	0	0	1	4	2	4	1	0	1	0	1	1	0	1	0	1	1	1
40	2	1	2	2	1	1	1	1	0	1	3	2	4	1	0	1	0	0	1	0	1	0	1	1	1
48	2	2	2	2	1	2	1	0	0	0	4	2	4	1	0	1	0	1	1	0	1	0	1	1	1
41	2	2	2	3	1	1	1	0	0	0	2	2	4	1	0	1	0	0	1	0	1	0	1	1	1
43	2	1	3	3	2	2	2	0	0	0	2	2	4	1	0	1	0	0	1	0	1	0	1	1	1
44	2	1	2	3	1	1	1	0	0	1	4	2	4	1	1	1	0	0	1	0	1	0	1	1	1
54	2	2	2	1	1	2	1	0	0	0	4	2	2	1	1	1	0	0	1	0	1	0	1	1	1
54	2	1	2	2	1	1	1	1	1	1	3	2	2	1	1	1	0	0	1	0	1	0	1	1	1
52	2	1	1	2	1	1	1	1	0	0	4	2	4	1	1	1	0	0	1	0	1	0	1	1	1
58	2	1	3	2	1	2	1	0	0	1	3	2	2	1	1	1	0	1	1	0	1	0	1	1	1
55	2	1	2	3	1	1	1	1	0	0	3	2	4	1	1	1	0	0	1	0	1	0	1	1	1
59	2	2	2	1	1	1	1	0	0	1	3	2	4	1	1	1	0	0	1	0	1	0	1	1	1
58	2	2	3	2	1	1	1	0	0	1	4	2	4	1	0	1	0	0	1	0	1	0	1	1	1
57	2	2	3	1	1	2	1	0	0	0	4	2	4	1	0	1	0	0	1	0	1	0	1	1	1
50	2	1	1	2	1	2	1	1	0	1	4	2	2	1	0	1	0	1	1	0	1	0	1	1	1
54	2	1	3	3	1	2	1	1	1	0	2	2	3	1	0	1	0	0	1	0	1	0	1	1	1
54	2	1	1	2	1	1	1	0	0	1	3	2	4	1	0	1	0	1	1	0	1	0	1	1	1
54	2	1	2	2	2	1	1	0	0	1	1	2	1	1	0	1	0	0	1	0	1	0	1	1	1
50	2	1	3	3	1	2	1	0	0	0	3	2	4	1	0	1	0	0	1	0	1	0	1	1	1
55	2	1	2	2	1	1	1	0	0	0	3	2	4	1	0	1	0	0	1	0	1	0	1	1	1
52	2	1	2	3	1	2	1	1	0	0	3	2	4	1	0	1	0	0	1	0	1	0	1	1	1
59	2	2	4	1	1	2	1	0	0	1	4	2	4	1	1	1	0	1	1	0	1	0	1	1	1
53	2	2	4	2	1	1	1	0	0	0	4	2	4	1	1	1	0	1	1	0	1	0	1	1	1
54	2	1	2	2	1	2	2	0	0	0	4	2	4	1	1	1	0	0	1	0	1	0	1	1	1
65	3	1	3	1	2	2	1	1	1	0	2	2	4	1	1	1	0	1	1	0	1	0	1	1	1
69	3	2	3	1	1	1	2	0	0	0	3	2	4	1	1	1	0	0	1	0	1	0	1	1	1
61	3	2	4	1	1	1	1	0	0	0	4	2	4	1	1	1	0	1	1	0	1	0	1	1	1
67	3	1	2	2	1	1	1	1	0	0	4	2	2	1	1	1	0	0	1	0	1	0	1	1	1
61	3	2	2	1	1	1	1	0	0	0	4	2	4	1	1	1	0	1	1	0	1	0	1	1	1
62	3	2	3	1	1	1	1	0	0	1	3	2	4	1	1	1	0	0	1	0	1	0	1	1	1
62	3	1	2	1	1	1	1	1	1	1	4	2	4	1	1	1	0	1	1	0	1	0	1	1	1
66	3	1	2	3	1	2	1	1	1	1	4	2	1	1	1	1	0	1	1	0	1	0	1	1	1
67	3	2	2	1	1	1	1	0	0	0	4	2	4	1	1	1	0	0	1	0	1	0	1	1	1
69	3	2	4	3	2	2	1	0	0	0	4	2	4	1	1	1	0	0	1	0	1	0	1	1	1
69	3	2	2	1	1	1	1	0	0	0	4	2	4	1	1	1	0	1	1	0	1	0	1	1	1
65	3	2	3	1	1	2	1	0	0	0	3	2	4	1	1	1	0	0	1	0	1	0	1	1	1
69	3	2	4	1	2	2	1	0	0	1	4	2	4	1	1	1	0	0	1	0	1	0	1	1	1
60	3	2	3	1	2	2	1	0	0	0	4	2	2	1	1	1	0	0	1	0	1	0	1	1	1
67	3	2	4	1	1	2	1	0	0	0	4	2	4	1	1	1	0	0	1	0	1	0	1	1	1
63	3	2	4	1	1	2	1	0	0	0	4	2	4	1	1	1	0	0	1	0	1	0	1	1	1
63	3	2	3	3	1	2	2	0	0	1	4	2	4	1	0	1	0	0	1	0	1	0	1	1	1
63	3	1	3	1	1	1	2	0	0	0	4	2	4	1	0	1	0	1	1	0	1	0	1	1	1
64	3	2	3	1	1	2	1	0	0	1	4	2	4	1	0	1	0	0	1	0	1	0	1	1	1
69	3	1	3	3	1	2	1	0	1	0	4	2	2	1	0	1	0	0	1	0	1	0	1	1	1
67	3	2	2	1	2	1	1	0	0	0	4	2	4	1	0	1	0	1	1	0	1	0	1	1	1
61	3	1	2	1	1	2	2	1	0	0	4	2	4	1	0	1	0	0	1	0	1	0	1	1	1
65	3	1	2	2	1	2	1	1	1	1	4	2	2	1	0	1	0	0	1	0	1	0	1	1	1
61	3	2	3	1	1	1	1	0	0	0	4	2	4	1	0	1	0	0	1	0	1	0	1	1	1
65	3	1	4	2	1	2	1	0	0	0	4	2	4	1	0	1	0	1	1	0	1	0	1	1	1
63	3	1	3	3	1	2	1	1	1	1	4	2	4	1	0	1	0	0	1	0	1	0	1	1	1
66	3	2	3	3	1	2	1	0	0	0	2	2	4	1	0	1	0	1	1	0	1	0	1	1	1
62	3	2	2	1	1	2	2	0	0	0	4	2	4	1	0	1	0	0	1	0	1	0	1	1	1
63	3	2	4	1	1	2	2	0	0	0	4	2	4	1	0	1	0	0	1	0	1	0	1	1	1
69	3	2	3	1	1	2	1	0	0	1	4	2	2	1	0	1	0	0	1	0	1	0	1	1	1
68	3	1	4	1	1	1	1	0	0	0	4	2	4	1	1	1	0	1	1	0	1	0	1	1	1
77	3	1	3	2	1	2	1	1	1	0	2	2	2	1	1	1	0	0	1	0	1	0	1	1	1
73	3	1	3	3	1	2	1	0	1	0	4	2	4	1	1	1	0	0	1	0	1	0	1	1	1
86	3	1	3	1	2	1	1	0	0	0	3	2	3	1	1	1	0	0	1	0	1	0	1	1	1
73	3	2	3	1	1	1	1	0	0	0	2	2	4	1	1	1	0	1	1	0	1	0	1	1	1
79	3	2	3	1	2	1	1	0	0	0	4	2	4	1	1	1	0	1	1	0	1	0	1	1	1
77	3	2	3	1	1	2	1	0	0	1	4	2	4	1	1	1	0	0	1	0	1	0	1	1	1
88	3	1	3	3	2	2	1	0	0	0	4	2	4	1	1	1	0	0	1	0	1	0	1	1	1
83	3	1	2	1	1	2	1	0	0	0	4	2	4	1	1	1	0	0	1	0	1	0	1	1	1
85	3	2	3	1	1	1	1	0	0	0	4	2	3	1	1	1	0	0	1	0	1	0	1	1	1
76	3	2	3	3	1	2	1	0	0	1	4	2	2	1	1	1	0	1	1	0	1	0	1	1	1
75	3	1	2	1	1	1	2	1	1	1	4	2	1	1	1	1	0	0	1	0	1	0	1	1	1
73	3	2	4	1	2	1	1	0	0	0	4	2	2	1	1	1	0	1	1	0	1	0	1	1	1
79	3	1	4	3	1	1	2	1	1	1	2	2	2	1	1	1	0	1	1	0	1	0	1	1	1
70	3	2	2	1	1	1	1	0	0	1	3	2	4	1	1	1	0	1	1	0	1	0	1	1	1
84	3	1	4	1	1	2	1	0	1	0	4	2	4	1	1	1	0	1	1	0	1	0	1	1	1
75	3	2	4	1	1	2	2	0	0	0	3	2	3	1	0	1	0	0	1	0	1	0	1	1	1
81	3	1	1	1	1	1	1	0	0	0	4	2	4	1	0	1	0	0	1	0	1	0	1	1	1
80	3	1	2	3	1	2	1	0	0	0	4	2	4	1	0	1	0	0	1	0	1	0	1	1	1
71	3	2	4	2	1	1	2	0	0	1	4	2	4	1	0	1	0	1	1	0	1	0	1	1	1
78	3	1	2	1	1	2	1	0	0	1	4	2	3	1	0	1	0	1	1	0	1	0	1	1	1
70	3	2	4	1	1	2	2	0	0	0	4	2	4	1	0	1	0	1	1	0	1	0	1	1	1
80	3	2	4	3	2	1	2	0	0	0	3	2	4	1	0	1	0	1	1	0	1	0	1	1	1
74	3	2	2	1	1	1	1	0	0	1	4	2	4	1	1	1	0	1	1	0	1	0	1	1	1
85	3	2	3	2	2	1	1	0	0	1	4	2	4	1	1	1	0	1	1	0	1	0	1	1	1
74	3	2	4	3	1	1	1	0	0	1	4	2	3	1	1	1	0	1	1	0	1	0	1	1	1
74	3	1	2	3	1	2	1	0	0	0	2	2	4	1	1	1	0	0	1	0	1	0	1	1	1
54	2	2	3	1	1	2	2	0	0	0	1	1	1	2	0	1	0	0	1	0	1	0	1	1	1
58	2	2	4	1	1	2	1	0	0	0	2	1	2	2	1	1	0	1	1	0	1	0	1	1	1
65	3	1	2	1	1	1	1	1	0	1	4	2	3	2	0	1	0	0	1	0	1	0	1	1	1
68	3	2	4	1	1	2	2	0	0	0	3	2	4	2	0	1	0	0	1	0	1	0	1	1	1
86	3	1	1	1	1	1	1	0	0	0	3	2	4	2	1	1	0	0	1	0	1	0	1	1	1
75	3	1	3	1	1	2	1	0	0	1	1	2	4	2	0	1	0	1	1	0	1	0	1	1	1
85	3	1	1	1	1	1	1	0	0	0	4	2	2	2	0	1	0	0	1	0	1	0	1	1	1
71	3	2	4	3	1	2	1	0	0	0	4	2	4	2	0	1	0	1	1	0	1	0	1	1	1
51	2	2	3	1	1	1	1	0	0	0	3	1	2	3	1	1	0	0	1	0	1	0	1	1	1
54	2	1	1	2	1	1	1	1	0	1	3	1	2	3	0	1	0	0	1	0	1	0	1	1	1
67	3	2	4	3	1	1	1	0	0	1	3	1	2	3	1	1	0	0	1	0	1	0	1	1	1
66	3	2	3	1	1	1	1	0	0	0	4	1	2	3	1	1	0	0	1	0	1	0	1	1	1
62	3	1	4	1	1	2	1	0	0	1	3	1	2	3	1	1	0	1	1	0	1	0	1	1	1
79	3	1	1	1	1	1	1	0	0	0	3	1	2	3	1	1	0	1	1	0	1	0	1	1	1
78	3	2	2	1	1	1	1	0	0	0	4	1	2	3	1	1	0	1	1	0	1	0	1	1	1
70	3	1	2	1	1	1	1	1	0	0	3	1	4	3	1	1	0	0	1	0	1	0	1	1	1
70	3	2	3	1	1	2	1	0	0	1	4	1	4	3	1	1	0	1	1	0	1	0	1	1	1
75	3	2	4	1	1	1	1	0	0	1	3	1	2	3	1	1	0	1	1	0	1	0	1	1	1
37	1	1	3	2	2	2	2	0	0	0	2	2	4	3	1	1	0	1	1	0	1	0	1	1	1
45	2	1	3	3	1	2	2	0	0	0	4	2	4	3	0	1	0	0	1	0	1	0	1	1	1
46	2	2	3	1	1	1	1	0	0	1	4	2	4	3	1	1	0	0	1	0	1	0	1	1	1
56	2	2	2	1	1	2	1	0	0	0	4	2	4	3	1	1	0	1	1	0	1	0	1	1	1
53	2	2	3	1	1	2	1	0	0	1	4	2	4	3	1	1	0	0	1	0	1	0	1	1	1
57	2	1	2	3	1	1	1	1	0	0	3	2	2	3	1	1	0	0	1	0	1	0	1	1	1
56	2	1	2	2	1	2	1	0	1	0	3	2	2	3	1	1	0	0	1	0	1	0	1	1	1
58	2	1	2	2	1	1	1	0	0	1	3	2	4	3	1	1	0	1	1	0	1	0	1	1	1
59	2	2	3	3	1	2	1	0	0	0	4	2	4	3	1	1	0	0	1	0	1	0	1	1	1
55	2	1	4	1	1	1	1	0	0	1	4	2	3	3	1	1	0	0	1	0	1	0	1	1	1
57	2	2	2	1	2	1	1	0	0	0	4	2	2	3	1	1	0	0	1	0	1	0	1	1	1
58	2	2	2	2	1	1	1	0	0	1	3	2	4	3	1	1	0	1	1	0	1	0	1	1	1
54	2	1	2	2	1	2	1	0	0	1	4	2	4	3	1	1	0	0	1	0	1	0	1	1	1
50	2	1	2	2	2	2	1	1	0	0	3	2	3	3	1	1	0	0	1	0	1	0	1	1	1
50	2	1	2	2	1	1	1	0	0	1	3	2	2	3	1	1	0	0	1	0	1	0	1	1	1
58	2	2	3	1	1	1	2	0	0	0	4	2	4	3	0	1	0	1	1	0	1	0	1	1	1
54	2	1	2	2	1	2	1	1	0	1	2	2	2	3	0	1	0	0	1	0	1	0	1	1	1
58	2	1	2	3	1	1	1	1	0	0	3	2	4	3	0	1	0	0	1	0	1	0	1	1	1
53	2	1	3	3	1	2	1	1	1	1	3	2	4	3	0	1	0	0	1	0	1	0	1	1	1
53	2	1	2	3	1	1	1	1	1	1	3	2	4	3	0	1	0	0	1	0	1	0	1	1	1
57	2	1	2	2	1	2	1	1	1	1	4	2	4	3	1	1	0	1	1	0	1	0	1	1	1
55	2	1	2	2	1	1	1	0	0	0	4	2	2	3	1	1	0	0	1	0	1	0	1	1	1
58	2	1	2	3	2	2	1	1	1	1	4	2	4	3	1	1	0	0	1	0	1	0	1	1	1
67	3	1	3	1	1	1	1	1	0	0	4	2	4	3	1	1	0	1	1	0	1	0	1	1	1
63	3	2	3	1	1	1	1	0	0	1	4	2	1	3	1	1	0	0	1	0	1	0	1	1	1
68	3	1	3	1	1	2	1	0	0	1	4	2	4	3	1	1	0	0	1	0	1	0	1	1	1
61	3	1	2	2	1	1	1	1	0	1	4	2	4	3	1	1	0	0	1	0	1	0	1	1	1
64	3	2	3	1	1	2	1	0	1	1	4	2	1	3	1	1	0	0	1	0	1	0	1	1	1
68	3	1	2	3	1	1	1	0	0	1	4	2	2	3	1	1	0	0	1	0	1	0	1	1	1
69	3	1	3	2	1	2	1	0	1	0	3	2	1	3	1	1	0	0	1	0	1	0	1	1	1
68	3	1	3	1	1	2	1	0	0	1	3	2	4	3	1	1	0	1	1	0	1	0	1	1	1
67	3	2	3	3	1	1	1	0	0	1	4	2	4	3	1	1	0	0	1	0	1	0	1	1	1
65	3	2	1	2	1	1	1	0	0	1	3	2	2	3	1	1	0	1	1	0	1	0	1	1	1
67	3	1	3	2	1	1	1	1	1	0	4	2	4	3	1	1	0	0	1	0	1	0	1	1	1
64	3	2	4	3	1	1	1	0	0	0	3	2	4	3	1	1	0	0	1	0	1	0	1	1	1
64	3	2	3	3	1	2	1	0	0	0	3	2	3	3	1	1	0	0	1	0	1	0	1	1	1
67	3	1	2	3	1	1	1	1	0	1	4	2	4	3	1	1	0	1	1	0	1	0	1	1	1
64	3	2	4	3	1	2	1	0	0	0	4	2	4	3	1	1	0	0	1	0	1	0	1	1	1
64	3	2	3	3	1	2	1	0	0	0	2	2	2	3	1	1	0	1	1	0	1	0	1	1	1
67	3	1	3	3	1	2	2	0	1	0	2	2	2	3	1	1	0	1	1	0	1	0	1	1	1
69	3	1	2	1	1	1	1	1	1	0	4	2	4	3	1	1	0	1	1	0	1	0	1	1	1
63	3	1	3	1	1	1	1	0	0	0	4	2	2	3	1	1	0	1	1	0	1	0	1	1	1
63	3	1	4	1	1	1	1	0	0	0	4	2	2	3	1	1	0	0	1	0	1	0	1	1	1
60	3	2	3	3	1	2	1	0	0	0	4	2	2	3	1	1	0	0	1	0	1	0	1	1	1
64	3	1	2	1	1	1	1	0	0	0	4	2	4	3	1	1	0	0	1	0	1	0	1	1	1
63	3	2	3	1	1	2	2	0	0	1	4	2	4	3	1	1	0	0	1	0	1	0	1	1	1
62	3	2	4	3	1	2	1	0	0	0	4	2	4	3	1	1	0	1	1	0	1	0	1	1	1
63	3	2	4	1	2	2	1	0	0	0	4	2	4	3	1	1	0	1	1	0	1	0	1	1	1
65	3	1	2	2	1	1	1	1	1	1	4	2	4	3	1	1	0	0	1	0	1	0	1	1	1
62	3	2	3	1	1	2	2	0	0	1	4	2	3	3	1	1	0	0	1	0	1	0	1	1	1
64	3	1	3	3	1	2	1	1	0	0	3	2	4	3	1	1	0	0	1	0	1	0	1	1	1
60	3	1	3	3	1	2	2	1	1	1	4	2	1	3	1	1	0	0	1	0	1	0	1	1	1
65	3	1	3	3	1	1	1	0	0	1	4	2	4	3	1	1	0	0	1	0	1	0	1	1	1
62	3	2	4	1	1	2	1	0	0	1	3	2	4	3	0	1	0	1	1	0	1	0	1	1	1
67	3	1	2	1	1	2	1	0	0	0	4	2	4	3	0	1	0	0	1	0	1	0	1	1	1
64	3	1	2	3	1	2	2	1	1	1	4	2	4	3	0	1	0	0	1	0	1	0	1	1	1
64	3	1	3	2	1	2	1	0	0	1	4	2	4	3	0	1	0	0	1	0	1	0	1	1	1
60	3	2	2	3	1	2	1	0	0	0	3	2	4	3	0	1	0	0	1	0	1	0	1	1	1
65	3	1	4	3	1	2	1	0	1	0	4	2	3	3	0	1	0	0	1	0	1	0	1	1	1
62	3	1	2	3	1	1	1	0	0	0	2	2	2	3	0	1	0	0	1	0	1	0	1	1	1
62	3	1	2	2	1	2	1	0	0	0	4	2	4	3	0	1	0	1	1	0	1	0	1	1	1
63	3	2	3	3	1	2	1	0	0	0	4	2	4	3	0	1	0	1	1	0	1	0	1	1	1
64	3	1	3	2	1	2	1	0	0	0	4	2	4	3	1	1	0	0	1	0	1	0	1	1	1
71	3	1	3	1	1	1	1	0	0	1	4	2	3	3	1	1	0	1	1	0	1	0	1	1	1
70	3	2	4	1	1	1	1	0	0	0	4	2	4	3	1	1	0	0	1	0	1	0	1	1	1
88	3	1	1	1	1	1	1	0	0	0	4	2	2	3	1	1	0	1	1	0	1	0	1	1	1
75	3	2	2	1	1	1	1	0	0	1	4	2	4	3	1	1	0	1	1	0	1	0	1	1	1
70	3	2	2	1	1	2	1	0	0	0	4	2	4	3	1	1	0	0	1	0	1	0	1	1	1
73	3	2	4	3	1	2	1	0	0	0	4	2	1	3	1	1	0	0	1	0	1	0	1	1	1
74	3	2	1	1	1	1	1	0	0	0	4	2	4	3	1	1	0	0	1	0	1	0	1	1	1
77	3	2	1	1	1	1	1	0	0	0	4	2	4	3	1	1	0	0	1	0	1	0	1	1	1
83	3	2	2	1	2	1	1	0	0	1	4	2	2	3	1	1	0	0	1	0	1	0	1	1	1
74	3	1	2	1	1	1	1	0	0	0	4	2	4	3	1	1	0	0	1	0	1	0	1	1	1
70	3	2	1	1	1	1	1	0	0	0	3	2	2	3	1	1	0	0	1	0	1	0	1	1	1
83	3	1	3	1	1	1	1	0	0	0	4	2	4	3	1	1	0	0	1	0	1	0	1	1	1
89	3	1	3	1	2	1	2	0	0	0	2	2	4	3	1	1	0	1	1	0	1	0	1	1	1
73	3	1	2	1	1	1	2	1	0	1	2	2	3	3	1	1	0	0	1	0	1	0	1	1	1
70	3	2	2	1	1	2	1	0	0	1	4	2	4	3	1	1	0	0	1	0	1	0	1	1	1
74	3	2	2	1	2	1	1	0	0	1	4	2	4	3	1	1	0	1	1	0	1	0	1	1	1
80	3	2	4	1	1	1	1	0	0	1	4	2	4	3	1	1	0	0	1	0	1	0	1	1	1
80	3	2	4	1	1	1	1	0	0	0	4	2	2	3	1	1	0	0	1	0	1	0	1	1	1
83	3	2	3	1	2	1	1	0	0	1	4	2	4	3	1	1	0	1	1	0	1	0	1	1	1
73	3	1	4	3	1	1	1	0	0	0	2	2	2	3	1	1	0	1	1	0	1	0	1	1	1
76	3	1	3	1	1	2	1	0	0	1	4	2	4	3	1	1	0	1	1	0	1	0	1	1	1
78	3	1	4	3	1	2	2	0	0	0	3	2	4	3	1	1	0	1	1	0	1	0	1	1	1
82	3	1	1	1	1	1	1	0	0	0	4	2	4	3	1	1	0	0	1	0	1	0	1	1	1
76	3	1	4	1	1	1	1	0	0	1	3	2	4	3	1	1	0	0	1	0	1	0	1	1	1
74	3	1	2	1	2	2	1	0	0	0	3	2	4	3	1	1	0	0	1	0	1	0	1	1	1
80	3	2	3	1	1	1	1	0	0	0	4	2	2	3	0	1	0	0	1	0	1	0	1	1	1
80	3	1	4	1	1	1	1	0	0	0	4	2	2	3	0	1	0	0	1	0	1	0	1	1	1
72	3	1	2	3	1	2	1	0	0	1	4	2	2	3	0	1	0	0	1	0	1	0	1	1	1
86	3	2	2	1	1	1	1	0	0	0	4	2	4	3	1	1	0	0	1	0	1	0	1	1	1
71	3	2	2	1	1	1	1	0	0	1	3	3	1	3	1	1	0	0	1	0	1	0	1	1	1
70	3	2	2	1	2	2	2	0	0	0	4	1	2	4	1	1	0	0	1	0	1	0	1	1	1
58	2	1	2	1	1	2	1	0	0	1	2	2	4	4	1	1	0	0	1	0	1	0	1	1	1
59	2	1	2	1	1	2	1	1	1	0	4	2	3	4	0	1	0	0	1	0	1	0	1	1	1
57	2	2	4	1	1	2	1	0	0	1	4	2	3	4	0	1	0	0	1	0	1	0	1	1	1
68	3	2	3	3	1	1	2	0	0	1	4	2	2	4	1	1	0	0	1	0	1	0	1	1	1
81	3	1	4	1	1	1	1	0	0	1	4	2	4	4	1	1	0	1	1	0	1	0	1	1	1
82	3	1	4	3	1	2	1	0	0	0	2	2	4	4	0	1	0	1	1	0	1	0	1	1	1
68	3	1	2	1	1	1	2	0	1	0	3	1	1	1	0	0	1	0	0	0	1	0	1	1	1
69	3	1	2	2	1	2	1	0	0	0	4	2	4	1	1	0	1	1	0	0	1	0	1	1	1
65	3	2	4	1	1	2	1	0	0	0	2	2	4	1	1	0	1	0	0	0	1	0	1	1	1
64	3	2	3	3	1	2	2	0	0	1	4	2	4	1	0	0	1	0	0	0	1	0	1	1	1
71	3	2	2	1	1	1	1	0	0	0	4	2	4	1	1	0	1	0	0	0	1	0	1	1	1
80	3	1	2	1	1	1	1	0	0	0	4	2	3	1	1	0	1	0	0	0	1	0	1	1	1
84	3	1	2	1	1	1	1	0	0	0	3	2	3	1	1	0	1	0	0	0	1	0	1	1	1
82	3	2	4	1	1	1	1	0	0	0	4	2	3	1	1	0	1	0	0	0	1	0	1	1	1
73	3	1	1	2	1	1	1	0	0	1	4	2	3	1	1	0	1	0	0	0	1	0	1	1	1
72	3	2	3	1	2	1	1	0	0	0	4	2	4	1	1	0	1	1	0	0	1	0	1	1	1
78	3	2	4	1	2	1	1	0	0	1	4	2	4	1	0	0	1	1	0	0	1	0	1	1	1
48	2	1	2	3	1	1	1	1	0	0	1	2	2	2	1	0	1	0	0	0	1	0	1	1	1
80	3	1	2	1	1	1	1	0	0	0	4	2	2	2	0	0	1	1	0	0	1	0	1	1	1
64	3	1	3	1	1	1	1	1	0	0	4	1	2	3	1	0	1	0	0	0	1	0	1	1	1
83	3	2	3	1	2	1	1	0	1	0	3	1	2	3	1	0	1	0	0	0	1	0	1	1	1
77	3	2	2	1	1	1	1	0	0	0	2	1	4	3	1	0	1	0	0	0	1	0	1	1	1
85	3	2	4	1	1	1	1	0	0	1	3	1	2	3	0	0	1	1	0	0	1	0	1	1	1
59	2	1	2	2	1	1	1	1	1	1	4	2	3	3	1	0	1	0	0	0	1	0	1	1	1
55	2	1	2	2	1	1	1	0	0	0	4	2	4	3	1	0	1	1	0	0	1	0	1	1	1
64	3	1	2	1	1	1	1	1	1	0	4	2	4	3	1	0	1	0	0	0	1	0	1	1	1
64	3	2	4	1	1	2	1	0	0	1	3	2	2	3	0	0	1	0	0	0	1	0	1	1	1
79	3	2	3	1	1	1	1	0	0	1	4	2	2	3	1	0	1	0	0	0	1	0	1	1	1
71	3	2	4	3	1	2	2	0	0	0	4	2	4	3	0	0	1	1	0	0	1	0	1	1	1
89	3	2	4	1	1	1	1	0	0	0	4	1	4	4	1	0	1	0	0	0	1	0	1	1	1
51	2	2	2	2	1	1	1	0	0	0	4	2	4	4	1	0	1	0	0	0	1	0	1	1	1
87	3	1	3	1	1	1	1	0	0	0	4	2	2	4	1	0	1	0	0	0	1	0	1	1	1
61	3	2	3	1	1	2	1	0	0	1	4	3	4	4	1	0	1	0	0	0	1	0	1	1	1
65	3	2	3	3	1	1	1	0	0	0	3	1	1	1	1	1	1	0	0	0	1	0	1	1	1
68	3	2	4	1	1	1	1	0	0	0	4	1	4	1	1	1	1	1	0	0	1	0	1	1	1
67	3	1	2	1	1	2	1	1	1	0	4	1	4	1	1	1	1	1	0	0	1	0	1	1	1
78	3	2	3	1	2	1	1	0	0	1	4	1	2	1	1	1	1	0	0	0	1	0	1	1	1
72	3	2	3	1	1	1	1	0	0	1	2	1	2	1	1	1	1	1	0	0	1	0	1	1	1
74	3	2	2	1	1	1	1	0	0	0	4	1	4	1	1	1	1	1	0	0	1	0	1	1	1
78	3	2	2	1	1	2	1	0	0	0	4	1	2	1	1	1	1	0	0	0	1	0	1	1	1
72	3	2	3	1	1	2	1	0	0	1	4	1	1	1	1	1	1	1	0	0	1	0	1	1	1
71	3	2	3	1	2	1	1	0	0	1	4	1	4	1	1	1	1	1	0	0	1	0	1	1	1
73	3	2	3	1	2	2	1	0	0	0	4	1	4	1	1	1	1	0	0	0	1	0	1	1	1
73	3	1	3	3	1	2	1	0	1	0	2	1	3	1	1	1	1	0	0	0	1	0	1	1	1
86	3	2	3	1	2	1	1	0	0	0	4	1	1	1	0	1	1	0	0	0	1	0	1	1	1
75	3	2	3	1	1	1	1	0	0	1	2	1	2	1	0	1	1	0	0	0	1	0	1	1	1
83	3	2	3	1	1	1	1	0	0	0	3	1	2	1	0	1	1	0	0	0	1	0	1	1	1
46	2	1	3	3	1	2	2	1	0	0	3	2	3	1	1	1	1	1	0	0	1	0	1	1	1
55	2	1	2	3	1	2	2	0	0	0	2	2	4	1	1	1	1	0	0	0	1	0	1	1	1
53	2	2	3	3	1	2	2	0	1	0	2	2	4	1	1	1	1	1	0	0	1	0	1	1	1
51	2	1	2	3	1	2	1	1	0	1	1	2	1	1	1	1	1	1	0	0	1	0	1	1	1
55	2	1	2	2	1	1	1	1	0	0	4	2	1	1	1	1	1	0	0	0	1	0	1	1	1
54	2	1	4	3	2	2	2	0	1	0	3	2	4	1	1	1	1	0	0	0	1	0	1	1	1
55	2	1	2	2	1	1	1	1	0	1	2	2	4	1	0	1	1	0	0	0	1	0	1	1	1
52	2	2	2	3	1	2	2	0	0	1	2	2	4	1	0	1	1	0	0	0	1	0	1	1	1
51	2	2	3	1	1	1	1	0	0	0	3	2	2	1	1	1	1	1	0	0	1	0	1	1	1
53	2	1	2	3	1	2	1	1	0	1	4	2	3	1	1	1	1	1	0	0	1	0	1	1	1
67	3	1	4	1	1	1	1	0	0	0	2	2	2	1	1	1	1	1	0	0	1	0	1	1	1
61	3	2	3	1	1	2	1	0	0	1	3	2	4	1	1	1	1	1	0	0	1	0	1	1	1
61	3	1	2	1	1	1	1	1	1	1	4	2	3	1	1	1	1	0	0	0	1	0	1	1	1
60	3	1	3	3	1	2	2	1	0	0	4	2	4	1	1	1	1	1	0	0	1	0	1	1	1
61	3	2	3	1	2	1	1	0	0	0	3	2	4	1	1	1	1	0	0	0	1	0	1	1	1
63	3	2	3	3	1	2	2	0	0	1	3	2	1	1	1	1	1	1	0	0	1	0	1	1	1
60	3	2	4	1	1	1	1	0	0	0	4	2	4	1	1	1	1	1	0	0	1	0	1	1	1
67	3	2	4	1	2	2	1	0	0	1	2	2	4	1	1	1	1	0	0	0	1	0	1	1	1
67	3	1	1	1	1	1	1	0	0	0	4	2	4	1	1	1	1	1	0	0	1	0	1	1	1
66	3	2	3	3	1	1	1	0	0	0	4	2	2	1	1	1	1	1	0	0	1	0	1	1	1
66	3	2	3	1	1	1	1	0	0	1	4	2	4	1	1	1	1	0	0	0	1	0	1	1	1
67	3	2	3	1	1	2	1	0	0	0	4	2	2	1	1	1	1	1	0	0	1	0	1	1	1
61	3	1	2	1	1	1	1	0	1	1	4	2	4	1	1	1	1	1	0	0	1	0	1	1	1
66	3	2	4	1	1	2	1	0	0	0	3	2	2	1	0	1	1	0	0	0	1	0	1	1	1
68	3	2	2	1	1	1	1	0	0	1	4	2	2	1	0	1	1	1	0	0	1	0	1	1	1
67	3	1	4	3	1	2	1	1	0	0	2	2	2	1	0	1	1	0	0	0	1	0	1	1	1
67	3	1	3	1	1	1	1	1	0	1	2	2	2	1	0	1	1	0	0	0	1	0	1	1	1
82	3	1	1	1	1	1	1	1	0	1	2	2	4	1	1	1	1	1	0	0	1	0	1	1	1
84	3	2	4	1	1	1	1	0	0	0	3	2	4	1	1	1	1	0	0	0	1	0	1	1	1
83	3	2	4	1	2	2	1	0	0	1	4	2	4	1	1	1	1	0	0	0	1	0	1	1	1
73	3	2	4	1	1	1	1	0	0	0	4	2	3	1	1	1	1	0	0	0	1	0	1	1	1
71	3	1	3	3	1	2	1	0	0	1	4	2	4	1	1	1	1	0	0	0	1	0	1	1	1
76	3	2	4	3	1	2	1	0	0	0	4	2	3	1	1	1	1	1	0	0	1	0	1	1	1
78	3	2	3	1	2	1	1	0	0	1	2	2	3	1	1	1	1	0	0	0	1	0	1	1	1
79	3	2	3	1	1	1	1	0	0	0	4	2	4	1	1	1	1	0	0	0	1	0	1	1	1
72	3	2	4	1	1	1	2	0	0	0	2	2	4	1	1	1	1	1	0	0	1	0	1	1	1
87	3	1	3	1	1	1	1	0	0	0	4	2	4	1	1	1	1	1	0	0	1	0	1	1	1
70	3	1	1	1	1	1	1	1	0	0	4	2	1	1	1	1	1	1	0	0	1	0	1	1	1
70	3	1	3	3	1	1	1	0	0	0	3	2	3	1	1	1	1	1	0	0	1	0	1	1	1
85	3	2	3	1	2	1	1	0	0	0	4	2	2	1	1	1	1	1	0	0	1	0	1	1	1
73	3	1	2	1	1	2	1	0	0	1	3	2	2	1	1	1	1	1	0	0	1	0	1	1	1
94	3	1	3	1	2	1	1	0	0	0	4	2	3	1	1	1	1	0	0	0	1	0	1	1	1
80	3	2	3	1	2	1	1	0	0	0	4	2	4	1	1	1	1	0	0	0	1	0	1	1	1
76	3	2	4	3	1	2	1	0	0	0	4	2	3	1	1	1	1	1	0	0	1	0	1	1	1
86	3	2	3	1	2	2	1	0	0	0	2	2	4	1	1	1	1	0	0	0	1	0	1	1	1
74	3	2	2	1	1	1	1	0	0	0	4	2	4	1	1	1	1	0	0	0	1	0	1	1	1
82	3	1	3	1	1	2	2	0	0	0	4	2	4	1	1	1	1	0	0	0	1	0	1	1	1
85	3	2	4	1	2	2	1	0	0	0	2	2	4	1	1	1	1	0	0	0	1	0	1	1	1
70	3	1	4	1	2	1	1	1	0	0	3	2	1	1	0	1	1	1	0	0	1	0	1	1	1
91	3	1	2	1	1	1	1	0	0	1	4	2	4	1	0	1	1	0	0	0	1	0	1	1	1
71	3	2	3	1	1	2	1	0	0	0	2	2	4	1	0	1	1	1	0	0	1	0	1	1	1
73	3	2	3	1	1	1	1	0	0	0	4	2	4	1	0	1	1	1	0	0	1	0	1	1	1
83	3	2	4	1	1	2	1	0	0	0	3	2	3	1	0	1	1	0	0	0	1	0	1	1	1
87	3	2	3	1	2	1	1	0	0	0	4	2	4	1	1	1	1	0	0	0	1	0	1	1	1
55	2	2	2	3	1	2	2	0	0	0	4	3	4	1	0	1	1	1	0	0	1	0	1	1	1
76	3	2	2	1	1	1	1	0	0	0	4	3	2	1	1	1	1	0	0	0	1	0	1	1	1
57	2	1	2	3	1	2	1	1	0	1	3	2	4	2	0	1	1	1	0	0	1	0	1	1	1
70	3	2	3	1	2	2	2	0	0	0	4	2	2	2	1	1	1	0	0	0	1	0	1	1	1
82	3	2	4	1	1	2	2	0	0	0	2	2	2	2	1	1	1	0	0	0	1	0	1	1	1
85	3	2	3	1	2	1	1	0	0	1	4	2	4	2	1	1	1	0	0	0	1	0	1	1	1
77	3	2	2	1	1	2	1	0	0	1	4	2	3	2	1	1	1	0	0	0	1	0	1	1	1
47	2	1	2	2	1	2	1	1	0	1	3	1	4	3	1	1	1	0	0	0	1	0	1	1	1
54	2	1	2	2	1	1	1	0	0	0	3	1	1	3	1	1	1	0	0	0	1	0	1	1	1
64	3	2	2	1	1	1	1	0	0	1	3	1	2	3	1	1	1	0	0	0	1	0	1	1	1
68	3	2	2	1	2	2	1	0	0	0	3	1	4	3	1	1	1	1	0	0	1	0	1	1	1
69	3	2	3	1	1	1	1	0	0	1	4	1	2	3	1	1	1	1	0	0	1	0	1	1	1
67	3	2	4	1	1	1	1	0	0	0	4	1	1	3	1	1	1	0	0	0	1	0	1	1	1
61	3	1	2	2	1	2	1	0	0	0	3	1	4	3	0	1	1	0	0	0	1	0	1	1	1
62	3	2	4	1	1	2	1	0	0	0	4	1	3	3	1	1	1	1	0	0	1	0	1	1	1
84	3	2	3	1	1	1	1	0	0	0	4	1	2	3	1	1	1	1	0	0	1	0	1	1	1
78	3	1	3	1	1	1	1	0	0	1	4	1	4	3	1	1	1	1	0	0	1	0	1	1	1
74	3	2	3	1	1	1	1	0	0	0	4	1	4	3	1	1	1	0	0	0	1	0	1	1	1
73	3	1	4	1	1	1	1	0	0	0	4	1	2	3	1	1	1	1	0	0	1	0	1	1	1
28	1	1	2	1	2	2	1	0	0	1	2	2	1	3	0	1	1	0	0	0	1	0	1	1	1
39	1	2	1	1	1	1	1	0	0	0	4	2	4	3	1	1	1	0	0	0	1	0	1	1	1
36	1	1	1	2	1	1	1	1	0	1	4	2	4	3	0	1	1	0	0	0	1	0	1	1	1
44	2	1	1	3	1	1	1	1	0	0	3	2	4	3	1	1	1	0	0	0	1	0	1	1	1
45	2	1	2	1	1	2	1	1	0	1	4	2	1	3	1	1	1	0	0	0	1	0	1	1	1
43	2	1	1	2	1	1	1	0	0	0	4	2	4	3	0	1	1	0	0	0	1	0	1	1	1
46	2	1	3	3	1	1	1	0	0	0	2	2	1	3	0	1	1	0	0	0	1	0	1	1	1
49	2	1	2	2	1	1	1	1	0	1	4	2	4	3	1	1	1	0	0	0	1	0	1	1	1
59	2	2	2	1	1	2	2	1	0	0	4	2	3	3	1	1	1	1	0	0	1	0	1	1	1
53	2	1	1	2	1	1	1	0	0	0	4	2	4	3	1	1	1	1	0	0	1	0	1	1	1
51	2	1	2	2	1	1	1	1	0	1	2	2	4	3	1	1	1	0	0	0	1	0	1	1	1
55	2	2	2	2	1	1	1	0	0	0	4	2	4	3	1	1	1	1	0	0	1	0	1	1	1
59	2	2	2	1	1	1	1	0	0	0	1	2	1	3	1	1	1	0	0	0	1	0	1	1	1
57	2	1	2	2	1	1	1	0	0	0	3	2	4	3	1	1	1	1	0	0	1	0	1	1	1
58	2	1	2	1	1	1	1	0	0	0	2	2	3	3	1	1	1	0	0	0	1	0	1	1	1
54	2	1	2	3	1	1	1	0	0	0	4	2	4	3	1	1	1	0	0	0	1	0	1	1	1
57	2	1	3	2	1	2	2	0	0	0	4	2	3	3	1	1	1	1	0	0	1	0	1	1	1
53	2	2	3	2	1	2	1	0	0	1	2	2	2	3	0	1	1	1	0	0	1	0	1	1	1
54	2	1	2	3	1	1	1	1	0	0	4	2	2	3	1	1	1	0	0	0	1	0	1	1	1
60	3	1	1	2	1	2	1	1	0	0	4	2	4	3	1	1	1	1	0	0	1	0	1	1	1
66	3	2	3	1	1	1	1	0	0	1	2	2	4	3	1	1	1	0	0	0	1	0	1	1	1
61	3	2	3	1	1	1	2	0	0	1	4	2	2	3	1	1	1	1	0	0	1	0	1	1	1
66	3	1	3	2	1	2	1	0	0	0	4	2	2	3	1	1	1	1	0	0	1	0	1	1	1
66	3	1	2	3	1	1	1	0	0	0	4	2	4	3	1	1	1	1	0	0	1	0	1	1	1
65	3	2	2	1	1	1	2	0	0	0	4	2	4	3	1	1	1	0	0	0	1	0	1	1	1
69	3	2	3	1	1	2	1	0	0	1	4	2	4	3	1	1	1	1	0	0	1	0	1	1	1
65	3	2	2	1	1	2	1	0	0	1	4	2	4	3	1	1	1	0	0	0	1	0	1	1	1
63	3	1	2	2	1	2	1	0	0	1	4	2	4	3	1	1	1	0	0	0	1	0	1	1	1
68	3	2	3	3	1	2	1	0	0	0	4	2	4	3	1	1	1	0	0	0	1	0	1	1	1
63	3	1	2	3	1	1	1	0	0	0	4	2	4	3	1	1	1	0	0	0	1	0	1	1	1
67	3	2	3	1	1	2	1	0	0	1	4	2	4	3	1	1	1	1	0	0	1	0	1	1	1
64	3	1	2	1	1	1	2	0	1	0	2	2	4	3	1	1	1	1	0	0	1	0	1	1	1
68	3	1	4	3	1	2	1	0	0	0	3	2	1	3	1	1	1	0	0	0	1	0	1	1	1
65	3	1	3	3	2	1	1	0	0	0	2	2	1	3	0	1	1	0	0	0	1	0	1	1	1
68	3	2	3	1	2	2	1	0	0	0	3	2	4	3	0	1	1	0	0	0	1	0	1	1	1
62	3	1	2	3	1	2	1	1	1	1	4	2	4	3	1	1	1	1	0	0	1	0	1	1	1
80	3	1	2	1	1	1	1	0	0	0	4	2	4	3	1	1	1	0	0	0	1	0	1	1	1
77	3	2	3	1	1	1	1	0	0	0	4	2	4	3	1	1	1	1	0	0	1	0	1	1	1
85	3	1	2	1	1	1	1	0	0	0	3	2	4	3	1	1	1	0	0	0	1	0	1	1	1
86	3	1	1	1	1	1	1	0	0	0	4	2	4	3	1	1	1	1	0	0	1	0	1	1	1
84	3	1	3	1	1	2	2	0	0	0	1	2	4	3	1	1	1	0	0	0	1	0	1	1	1
73	3	2	3	1	1	1	1	0	0	1	2	2	1	3	1	1	1	0	0	0	1	0	1	1	1
71	3	1	3	1	1	2	1	1	0	1	3	2	1	3	1	1	1	0	0	0	1	0	1	1	1
84	3	2	3	1	2	1	1	0	0	0	4	2	2	3	1	1	1	1	0	0	1	0	1	1	1
70	3	1	2	1	1	1	1	0	0	1	4	2	4	3	1	1	1	0	0	0	1	0	1	1	1
71	3	2	4	1	1	2	1	0	0	0	4	2	4	3	1	1	1	0	0	0	1	0	1	1	1
75	3	2	3	1	1	2	1	0	0	0	3	2	4	3	1	1	1	0	0	0	1	0	1	1	1
83	3	2	4	3	1	2	1	0	0	1	3	2	2	3	1	1	1	0	0	0	1	0	1	1	1
80	3	2	3	1	2	1	1	0	0	0	4	2	4	3	1	1	1	0	0	0	1	0	1	1	1
72	3	2	3	1	1	2	1	0	0	1	2	2	2	3	1	1	1	0	0	0	1	0	1	1	1
74	3	1	4	1	1	2	1	0	0	0	4	2	4	3	1	1	1	1	0	0	1	0	1	1	1
75	3	1	3	1	1	1	1	0	0	0	4	2	3	3	1	1	1	1	0	0	1	0	1	1	1
84	3	1	2	1	1	1	1	0	0	0	4	2	4	3	1	1	1	1	0	0	1	0	1	1	1
71	3	2	3	1	1	2	1	0	0	0	4	2	2	3	1	1	1	1	0	0	1	0	1	1	1
71	3	2	3	1	1	1	1	0	0	1	4	2	4	3	1	1	1	0	0	0	1	0	1	1	1
83	3	2	3	1	2	1	1	0	0	0	4	2	4	3	1	1	1	0	0	0	1	0	1	1	1
86	3	2	3	1	1	1	1	0	0	0	3	2	4	3	1	1	1	0	0	0	1	0	1	1	1
71	3	2	3	3	1	2	1	0	0	0	4	2	1	3	1	1	1	1	0	0	1	0	1	1	1
86	3	1	2	1	1	1	1	0	0	1	4	2	4	3	1	1	1	0	0	0	1	0	1	1	1
82	3	2	4	1	1	1	1	0	0	0	4	2	4	3	1	1	1	1	0	0	1	0	1	1	1
76	3	1	2	1	1	1	1	0	0	0	4	2	2	3	1	1	1	0	0	0	1	0	1	1	1
84	3	2	3	1	1	2	1	0	0	0	4	2	2	3	1	1	1	0	0	0	1	0	1	1	1
78	3	2	4	1	1	2	1	0	0	0	4	2	4	3	1	1	1	0	0	0	1	0	1	1	1
91	3	1	3	1	2	1	1	1	0	0	1	2	3	3	1	1	1	0	0	0	1	0	1	1	1
87	3	1	3	1	1	1	1	0	0	0	4	2	3	3	1	1	1	0	0	0	1	0	1	1	1
72	3	1	3	1	1	1	1	0	0	0	4	2	1	3	1	1	1	1	0	0	1	0	1	1	1
58	2	2	4	1	1	1	1	0	0	0	4	3	2	3	1	1	1	0	0	0	1	0	1	1	1
64	3	1	3	1	1	1	1	1	1	0	4	3	4	3	1	1	1	0	0	0	1	0	1	1	1
60	3	2	1	1	1	1	1	0	0	0	4	3	2	3	1	1	1	0	0	0	1	0	1	1	1
72	3	1	1	2	1	1	1	0	0	0	3	3	2	3	1	1	1	0	0	0	1	0	1	1	1
56	2	2	4	1	1	2	2	0	0	0	4	1	4	4	0	1	1	0	0	0	1	0	1	1	1
59	2	1	3	2	1	1	2	1	0	1	3	2	1	4	1	1	1	0	0	0	1	0	1	1	1
87	3	1	2	1	1	1	1	0	0	0	2	2	3	4	0	1	1	0	0	0	1	0	1	1	1
59	2	1	2	3	1	1	1	0	0	0	4	3	2	4	1	1	1	0	0	0	1	0	1	1	1
68	3	1	3	2	1	1	1	0	0	0	4	1	4	1	1	0	0	1	0	0	1	0	1	1	1
65	3	1	2	1	1	2	1	0	0	1	2	1	4	1	0	0	0	1	0	0	1	0	1	1	1
69	3	1	1	1	1	1	1	0	0	0	4	1	2	1	0	0	0	1	0	0	1	0	1	1	1
78	3	2	4	3	1	1	1	0	0	0	4	1	4	1	1	0	0	1	0	0	1	0	1	1	1
66	3	1	4	1	1	2	1	0	0	0	4	2	4	1	1	0	0	1	0	0	1	0	1	1	1
65	3	2	3	1	1	2	1	0	0	0	4	2	4	1	1	0	0	1	0	0	1	0	1	1	1
61	3	1	2	3	1	2	1	0	0	0	2	2	4	1	0	0	0	1	0	0	1	0	1	1	1
64	3	1	2	1	1	2	1	0	0	0	4	2	4	1	1	0	0	1	0	0	1	0	1	1	1
69	3	2	2	1	1	2	1	0	0	1	3	2	4	1	1	0	0	1	0	0	1	0	1	1	1
72	3	2	4	1	1	2	1	0	0	0	3	2	4	1	1	0	0	1	0	0	1	0	1	1	1
77	3	1	2	1	2	1	1	0	0	1	2	2	4	1	1	0	0	1	0	0	1	0	1	1	1
72	3	1	3	1	1	1	1	1	0	1	4	2	4	1	1	0	0	1	0	0	1	0	1	1	1
74	3	2	2	1	1	1	1	0	0	0	4	2	2	1	1	0	0	1	0	0	1	0	1	1	1
76	3	1	3	3	1	2	1	0	0	1	4	2	4	1	1	0	0	1	0	0	1	0	1	1	1
50	2	2	2	3	1	2	1	0	0	1	4	2	4	2	0	0	0	1	0	0	1	0	1	1	1
47	2	1	2	2	1	2	1	1	1	0	2	1	2	3	1	0	0	1	0	0	1	0	1	1	1
67	3	1	3	1	1	1	1	0	0	1	4	1	4	3	1	0	0	1	0	0	1	0	1	1	1
76	3	1	3	1	1	2	1	0	0	1	4	1	1	3	1	0	0	1	0	0	1	0	1	1	1
81	3	2	3	1	1	1	1	0	0	0	3	1	1	3	0	0	0	1	0	0	1	0	1	1	1
44	2	1	2	3	1	1	1	1	0	0	3	2	4	3	1	0	0	1	0	0	1	0	1	1	1
51	2	1	2	2	1	1	1	1	1	1	1	2	2	3	1	0	0	1	0	0	1	0	1	1	1
53	2	1	3	3	1	1	1	0	0	1	1	2	4	3	1	0	0	1	0	0	1	0	1	1	1
61	3	2	4	1	1	2	1	0	0	1	4	2	4	3	1	0	0	1	0	0	1	0	1	1	1
66	3	1	1	1	1	1	1	0	0	0	4	2	4	3	1	0	0	1	0	0	1	0	1	1	1
79	3	1	1	1	1	1	1	0	0	0	4	2	2	3	1	0	0	1	0	0	1	0	1	1	1
83	3	2	4	1	1	1	1	0	0	0	2	2	4	3	1	0	0	1	0	0	1	0	1	1	1
84	3	1	2	1	1	1	1	0	0	1	2	2	2	3	1	0	0	1	0	0	1	0	1	1	1
73	3	1	2	1	1	2	1	0	0	0	4	2	4	3	0	0	0	1	0	0	1	0	1	1	1
72	3	2	2	1	2	1	1	0	0	0	3	2	3	4	0	0	0	1	0	0	1	0	1	1	1
61	3	1	3	1	1	2	1	0	0	0	4	1	4	1	1	1	0	1	0	0	1	0	1	1	1
65	3	2	3	1	2	1	1	0	0	0	3	1	4	1	1	1	0	1	0	0	1	0	1	1	1
71	3	2	4	3	1	1	1	0	0	0	4	1	4	1	1	1	0	1	0	0	1	0	1	1	1
48	2	1	2	2	1	2	1	0	0	1	4	2	4	1	0	1	0	1	0	0	1	0	1	1	1
59	2	1	2	2	1	2	2	1	0	0	4	2	2	1	1	1	0	1	0	0	1	0	1	1	1
56	2	1	1	2	1	1	1	0	0	1	4	2	4	1	1	1	0	1	0	0	1	0	1	1	1
50	2	2	3	3	1	1	2	0	0	1	1	2	3	1	1	1	0	1	0	0	1	0	1	1	1
54	2	1	2	3	1	1	1	1	1	0	4	2	3	1	1	1	0	1	0	0	1	0	1	1	1
54	2	1	3	3	1	2	1	1	1	1	2	2	4	1	0	1	0	1	0	0	1	0	1	1	1
59	2	1	2	2	1	2	1	0	0	0	4	2	4	1	0	1	0	1	0	0	1	0	1	1	1
52	2	1	3	3	1	1	1	1	0	0	4	2	4	1	0	1	0	1	0	0	1	0	1	1	1
55	2	1	2	2	2	1	1	1	0	0	4	2	4	1	1	1	0	1	0	0	1	0	1	1	1
54	2	1	1	2	1	1	1	0	0	1	3	2	3	1	1	1	0	1	0	0	1	0	1	1	1
64	3	1	2	1	1	1	1	0	0	0	2	2	2	1	1	1	0	1	0	0	1	0	1	1	1
69	3	1	2	3	1	2	1	1	0	0	4	2	4	1	1	1	0	1	0	0	1	0	1	1	1
62	3	2	2	1	1	1	1	0	0	1	1	2	4	1	1	1	0	1	0	0	1	0	1	1	1
66	3	2	3	1	2	2	1	0	0	1	3	2	3	1	1	1	0	1	0	0	1	0	1	1	1
60	3	2	4	3	1	2	1	0	0	1	4	2	4	1	0	1	0	1	0	0	1	0	1	1	1
63	3	2	4	1	1	2	1	1	0	1	4	2	4	1	0	1	0	1	0	0	1	0	1	1	1
65	3	2	3	1	1	1	1	0	0	0	4	2	1	1	0	1	0	1	0	0	1	0	1	1	1
64	3	1	2	2	1	1	1	1	0	0	3	2	4	1	0	1	0	1	0	0	1	0	1	1	1
65	3	1	4	3	1	2	1	0	0	0	2	2	4	1	0	1	0	1	0	0	1	0	1	1	1
60	3	2	3	1	1	2	1	0	0	1	2	2	4	1	1	1	0	1	0	0	1	0	1	1	1
69	3	1	3	1	1	1	1	0	0	1	4	2	4	1	1	1	0	1	0	0	1	0	1	1	1
75	3	2	3	1	1	1	1	0	0	1	4	2	4	1	1	1	0	1	0	0	1	0	1	1	1
71	3	2	3	1	1	1	1	0	0	0	4	2	3	1	1	1	0	1	0	0	1	0	1	1	1
81	3	2	4	1	2	1	1	0	0	1	3	2	4	1	1	1	0	1	0	0	1	0	1	1	1
86	3	2	3	1	2	1	1	0	0	0	4	2	4	1	1	1	0	1	0	0	1	0	1	1	1
72	3	1	2	3	1	1	1	1	1	1	4	2	4	1	1	1	0	1	0	0	1	0	1	1	1
74	3	2	3	3	2	2	2	0	0	0	4	2	4	1	1	1	0	1	0	0	1	0	1	1	1
72	3	2	3	1	1	2	1	0	0	0	3	2	4	1	1	1	0	1	0	0	1	0	1	1	1
79	3	1	1	1	1	1	1	0	0	0	4	2	2	1	1	1	0	1	0	0	1	0	1	1	1
79	3	2	2	1	2	1	1	0	0	1	4	2	1	1	1	1	0	1	0	0	1	0	1	1	1
72	3	1	3	1	1	1	1	1	0	1	4	2	4	1	1	1	0	1	0	0	1	0	1	1	1
72	3	2	2	1	1	1	1	0	0	0	4	2	3	1	0	1	0	1	0	0	1	0	1	1	1
70	3	2	4	3	1	2	1	0	0	0	3	2	2	1	0	1	0	1	0	0	1	0	1	1	1
70	3	2	3	3	1	1	2	0	0	0	2	2	4	1	0	1	0	1	0	0	1	0	1	1	1
75	3	2	3	1	1	2	1	0	0	0	3	2	4	1	0	1	0	1	0	0	1	0	1	1	1
75	3	2	3	1	1	2	1	0	0	1	4	2	4	1	1	1	0	1	0	0	1	0	1	1	1
75	3	1	2	1	1	1	1	0	1	0	2	2	3	1	1	1	0	1	0	0	1	0	1	1	1
71	3	2	3	1	1	1	1	0	0	0	4	2	2	1	1	1	0	1	0	0	1	0	1	1	1
62	3	2	3	1	1	1	1	0	0	1	4	2	4	2	1	1	0	1	0	0	1	0	1	1	1
67	3	2	4	1	2	2	1	0	0	0	2	2	2	2	1	1	0	1	0	0	1	0	1	1	1
49	2	1	1	2	1	2	1	1	1	0	2	1	2	3	1	1	0	1	0	0	1	0	1	1	1
57	2	2	2	1	1	1	1	0	0	0	3	1	2	3	1	1	0	1	0	0	1	0	1	1	1
59	2	1	2	2	1	2	1	1	1	0	4	1	4	3	1	1	0	1	0	0	1	0	1	1	1
67	3	2	4	3	1	2	2	0	0	0	3	1	2	3	1	1	0	1	0	0	1	0	1	1	1
64	3	1	2	3	1	1	1	1	1	1	4	1	4	3	1	1	0	1	0	0	1	0	1	1	1
72	3	2	2	1	1	2	1	0	0	1	4	1	2	3	1	1	0	1	0	0	1	0	1	1	1
75	3	1	1	1	1	1	1	1	0	0	4	1	4	3	1	1	0	1	0	0	1	0	1	1	1
76	3	2	2	1	1	1	1	0	0	0	4	1	2	3	1	1	0	1	0	0	1	0	1	1	1
73	3	1	2	1	1	1	1	0	0	0	3	1	1	3	1	1	0	1	0	0	1	0	1	1	1
36	1	2	2	2	1	2	1	0	0	1	4	2	2	3	0	1	0	1	0	0	1	0	1	1	1
45	2	1	2	3	1	2	1	0	0	0	3	2	2	3	1	1	0	1	0	0	1	0	1	1	1
48	2	2	3	3	1	1	1	0	0	0	3	2	4	3	0	1	0	1	0	0	1	0	1	1	1
57	2	1	2	3	1	1	1	1	1	1	4	2	1	3	1	1	0	1	0	0	1	0	1	1	1
59	2	2	2	1	1	1	1	0	0	1	3	2	4	3	1	1	0	1	0	0	1	0	1	1	1
50	2	1	1	3	1	2	1	1	0	1	2	2	3	3	0	1	0	1	0	0	1	0	1	1	1
53	2	1	1	3	1	1	1	0	0	1	4	2	4	3	0	1	0	1	0	0	1	0	1	1	1
55	2	1	4	2	1	1	1	1	0	1	4	2	2	3	1	1	0	1	0	0	1	0	1	1	1
59	2	2	4	1	1	2	2	0	0	0	4	2	2	3	1	1	0	1	0	0	1	0	1	1	1
66	3	2	3	1	1	1	1	0	0	0	3	2	4	3	1	1	0	1	0	0	1	0	1	1	1
67	3	1	1	2	1	1	1	0	0	0	2	2	2	3	1	1	0	1	0	0	1	0	1	1	1
68	3	2	3	1	1	1	1	1	0	0	4	2	2	3	1	1	0	1	0	0	1	0	1	1	1
61	3	1	3	3	1	1	1	1	1	0	3	2	4	3	1	1	0	1	0	0	1	0	1	1	1
69	3	1	2	2	1	1	1	0	0	0	4	2	4	3	1	1	0	1	0	0	1	0	1	1	1
68	3	2	4	1	2	2	1	0	0	1	4	2	4	3	1	1	0	1	0	0	1	0	1	1	1
66	3	2	3	1	1	1	1	0	0	0	4	2	4	3	0	1	0	1	0	0	1	0	1	1	1
66	3	1	2	2	1	2	1	0	0	0	3	2	4	3	0	1	0	1	0	0	1	0	1	1	1
63	3	2	4	1	1	1	1	0	0	0	3	2	4	3	0	1	0	1	0	0	1	0	1	1	1
61	3	2	3	1	1	1	1	0	0	0	4	2	4	3	1	1	0	1	0	0	1	0	1	1	1
66	3	2	2	1	1	1	2	0	0	0	2	2	2	3	1	1	0	1	0	0	1	0	1	1	1
62	3	1	2	2	1	2	1	1	1	0	4	2	2	3	1	1	0	1	0	0	1	0	1	1	1
61	3	1	2	1	1	1	1	0	0	1	2	2	4	3	1	1	0	1	0	0	1	0	1	1	1
76	3	2	2	1	1	2	1	0	0	1	4	2	4	3	1	1	0	1	0	0	1	0	1	1	1
75	3	2	3	1	1	2	1	0	0	0	4	2	4	3	1	1	0	1	0	0	1	0	1	1	1
70	3	1	2	1	1	2	1	0	0	0	4	2	4	3	1	1	0	1	0	0	1	0	1	1	1
71	3	2	2	1	2	1	1	0	0	0	4	2	4	3	1	1	0	1	0	0	1	0	1	1	1
71	3	1	2	1	1	2	1	1	1	0	3	2	4	3	1	1	0	1	0	0	1	0	1	1	1
70	3	2	3	1	1	2	1	0	0	0	4	2	4	3	1	1	0	1	0	0	1	0	1	1	1
74	3	2	2	1	2	1	1	0	0	1	4	2	4	3	1	1	0	1	0	0	1	0	1	1	1
85	3	2	4	1	2	1	1	0	0	1	4	2	4	3	1	1	0	1	0	0	1	0	1	1	1
79	3	1	1	2	1	1	1	0	0	0	4	2	3	3	1	1	0	1	0	0	1	0	1	1	1
70	3	2	4	3	1	2	1	0	0	0	4	2	2	3	0	1	0	1	0	0	1	0	1	1	1
75	3	1	4	3	1	2	1	0	0	1	4	2	4	3	0	1	0	1	0	0	1	0	1	1	1
84	3	1	3	3	1	2	1	0	0	1	3	2	2	3	1	1	0	1	0	0	1	0	1	1	1
75	3	2	2	1	1	1	1	0	0	0	4	2	4	3	1	1	0	1	0	0	1	0	1	1	1
64	3	2	3	1	1	1	1	0	0	0	2	3	2	3	1	1	0	1	0	0	1	0	1	1	1
65	3	2	4	3	1	2	1	0	0	1	4	1	4	4	1	1	0	1	0	0	1	0	1	1	1
39	1	2	2	2	1	1	1	0	0	0	2	1	1	1	0	0	0	0	0	0	1	0	1	0	1
46	2	1	2	2	1	1	1	0	0	1	4	1	2	1	0	0	0	0	0	0	1	0	1	0	1
52	2	1	3	2	1	1	1	1	1	0	4	1	2	1	1	0	0	0	0	0	1	0	1	0	1
59	2	2	3	3	1	2	1	0	0	1	4	1	3	1	1	0	0	0	0	0	1	0	1	0	1
63	3	1	3	3	1	2	1	1	0	0	2	1	2	1	1	0	0	0	0	0	1	0	1	0	1
64	3	1	3	3	1	2	1	1	1	0	4	1	2	1	0	0	0	0	0	0	1	0	1	0	1
65	3	1	1	3	1	1	1	1	0	0	4	1	4	1	0	0	0	0	0	0	1	0	1	0	1
73	3	2	3	1	1	1	1	0	0	0	4	1	1	1	1	0	0	0	0	0	1	0	1	0	1
72	3	1	2	1	1	1	1	0	0	1	2	1	2	1	1	0	0	0	0	0	1	0	1	0	1
46	2	2	2	2	2	1	1	0	0	0	2	2	4	1	1	0	0	0	0	0	1	0	1	0	1
47	2	1	2	2	1	1	1	1	0	1	4	2	1	1	0	0	0	0	0	0	1	0	1	0	1
44	2	1	1	2	1	1	1	0	0	1	3	2	4	1	0	0	0	0	0	0	1	0	1	0	1
49	2	1	2	2	1	1	1	0	0	0	3	2	2	1	0	0	0	0	0	0	1	0	1	0	1
54	2	1	1	2	1	1	1	0	0	0	2	2	3	1	0	0	0	0	0	0	1	0	1	0	1
50	2	1	3	3	1	2	1	1	0	0	1	2	3	1	0	0	0	0	0	0	1	0	1	0	1
50	2	2	3	2	1	2	1	0	0	1	3	2	1	1	0	0	0	0	0	0	1	0	1	0	1
60	3	2	3	1	1	2	1	0	0	1	4	2	4	1	1	0	0	0	0	0	1	0	1	0	1
64	3	1	2	3	1	1	1	1	1	1	4	2	4	1	1	0	0	0	0	0	1	0	1	0	1
64	3	1	2	1	1	1	1	1	1	0	2	2	3	1	1	0	0	0	0	0	1	0	1	0	1
69	3	1	2	3	1	1	1	0	0	1	4	2	4	1	1	0	0	0	0	0	1	0	1	0	1
62	3	2	4	1	1	2	1	0	0	0	4	2	4	1	1	0	0	0	0	0	1	0	1	0	1
63	3	1	2	1	1	1	2	0	0	1	4	2	4	1	0	0	0	0	0	0	1	0	1	0	1
65	3	1	4	1	1	2	1	1	0	0	4	2	4	1	0	0	0	0	0	0	1	0	1	0	1
67	3	1	2	1	1	1	1	1	0	1	1	2	2	1	1	0	0	0	0	0	1	0	1	0	1
65	3	1	3	1	1	1	1	0	0	0	3	2	4	1	1	0	0	0	0	0	1	0	1	0	1
80	3	1	3	1	1	1	1	1	0	1	4	2	4	1	1	0	0	0	0	0	1	0	1	0	1
78	3	1	3	3	1	1	1	0	0	1	4	2	4	1	1	0	0	0	0	0	1	0	1	0	1
73	3	1	3	1	1	2	1	0	0	0	1	2	3	1	1	0	0	0	0	0	1	0	1	0	1
86	3	1	3	1	1	1	1	0	0	1	3	2	2	1	1	0	0	0	0	0	1	0	1	0	1
82	3	1	3	1	1	1	1	0	1	0	3	2	4	1	1	0	0	0	0	0	1	0	1	0	1
72	3	2	3	1	1	1	1	0	0	0	4	2	4	1	1	0	0	0	0	0	1	0	1	0	1
71	3	1	2	3	1	1	1	1	1	0	4	2	3	1	0	0	0	0	0	0	1	0	1	0	1
86	3	1	3	1	1	1	1	1	0	0	4	2	3	1	0	0	0	0	0	0	1	0	1	0	1
74	3	1	2	3	1	1	1	0	0	1	4	2	4	1	0	0	0	0	0	0	1	0	1	0	1
73	3	2	2	1	1	1	1	0	0	0	2	2	4	1	0	0	0	0	0	0	1	0	1	0	1
72	3	2	4	1	2	2	1	0	0	0	2	2	4	1	0	0	0	0	0	0	1	0	1	0	1
75	3	2	3	1	1	2	2	0	0	0	2	2	2	1	1	0	0	0	0	0	1	0	1	0	1
59	2	1	4	2	1	2	1	1	1	0	2	3	4	1	0	0	0	0	0	0	1	0	1	0	1
69	3	2	4	3	1	1	1	0	0	1	2	3	1	1	1	0	0	0	0	0	1	0	1	0	1
71	3	1	3	1	1	1	2	0	0	1	2	1	4	2	1	0	0	0	0	0	1	0	1	0	1
74	3	2	4	3	1	2	2	0	0	0	4	1	4	2	1	0	0	0	0	0	1	0	1	0	1
71	3	1	2	1	1	1	1	0	0	0	4	1	1	2	1	0	0	0	0	0	1	0	1	0	1
70	3	1	3	3	1	2	2	1	0	0	2	1	4	2	0	0	0	0	0	0	1	0	1	0	1
63	3	2	4	1	1	1	1	0	0	0	1	2	2	2	0	0	0	0	0	0	1	0	1	0	1
67	3	1	2	3	2	1	1	0	0	0	3	2	4	2	0	0	0	0	0	0	1	0	1	0	1
66	3	1	3	1	1	2	1	1	1	1	4	2	4	2	0	0	0	0	0	0	1	0	1	0	1
72	3	2	4	1	1	2	1	0	0	0	4	2	4	2	0	0	0	0	0	0	1	0	1	0	1
62	3	1	4	1	1	1	1	1	1	0	3	1	1	3	1	0	0	0	0	0	1	0	1	0	1
61	3	2	3	1	1	1	1	0	0	1	4	1	4	3	1	0	0	0	0	0	1	0	1	0	1
66	3	2	3	1	1	1	1	0	0	0	4	1	4	3	1	0	0	0	0	0	1	0	1	0	1
68	3	1	1	1	1	1	2	0	0	0	2	1	1	3	1	0	0	0	0	0	1	0	1	0	1
76	3	1	1	1	1	1	2	1	1	1	4	1	2	3	1	0	0	0	0	0	1	0	1	0	1
70	3	1	3	3	1	1	1	0	0	0	4	1	4	3	1	0	0	0	0	0	1	0	1	0	1
84	3	2	2	2	1	1	1	0	0	1	4	1	1	3	1	0	0	0	0	0	1	0	1	0	1
80	3	1	1	1	2	1	1	0	1	0	4	1	4	3	1	0	0	0	0	0	1	0	1	0	1
85	3	1	4	1	1	1	1	0	0	0	3	1	2	3	1	0	0	0	0	0	1	0	1	0	1
35	1	2	1	2	1	2	1	0	0	0	3	2	2	3	1	0	0	0	0	0	1	0	1	0	1
50	2	1	2	3	1	1	2	1	1	0	2	2	3	3	1	0	0	0	0	0	1	0	1	0	1
58	2	1	2	3	1	1	1	1	1	1	4	2	4	3	1	0	0	0	0	0	1	0	1	0	1
53	2	1	2	3	1	1	1	1	0	1	2	2	4	3	1	0	0	0	0	0	1	0	1	0	1
65	3	1	2	2	1	1	1	1	0	0	2	2	2	3	1	0	0	0	0	0	1	0	1	0	1
69	3	1	3	2	1	1	1	0	0	0	3	2	4	3	1	0	0	0	0	0	1	0	1	0	1
66	3	2	4	3	1	2	1	0	0	0	2	2	2	3	1	0	0	0	0	0	1	0	1	0	1
64	3	1	3	3	1	1	1	0	1	0	2	2	4	3	1	0	0	0	0	0	1	0	1	0	1
62	3	2	4	1	1	2	1	0	0	0	4	2	4	3	1	0	0	0	0	0	1	0	1	0	1
61	3	2	3	1	1	1	1	0	0	1	4	2	2	3	1	0	0	0	0	0	1	0	1	0	1
68	3	1	3	1	1	1	1	0	0	1	4	2	4	3	0	0	0	0	0	0	1	0	1	0	1
61	3	1	3	2	1	2	1	0	0	0	4	2	2	3	0	0	0	0	0	0	1	0	1	0	1
66	3	2	3	1	1	2	1	0	0	0	2	2	1	3	0	0	0	0	0	0	1	0	1	0	1
69	3	2	1	1	1	2	1	0	0	1	4	2	4	3	0	0	0	0	0	0	1	0	1	0	1
65	3	2	4	1	1	1	2	0	0	0	3	2	2	3	0	0	0	0	0	0	1	0	1	0	1
67	3	1	2	1	1	2	1	0	0	0	4	2	2	3	1	0	0	0	0	0	1	0	1	0	1
78	3	2	3	3	1	1	1	0	0	0	4	2	4	3	1	0	0	0	0	0	1	0	1	0	1
72	3	1	2	1	1	1	1	0	0	0	2	2	4	3	1	0	0	0	0	0	1	0	1	0	1
75	3	1	2	1	1	1	1	0	0	0	4	2	4	3	1	0	0	0	0	0	1	0	1	0	1
70	3	1	3	1	1	2	1	0	0	1	3	2	4	3	1	0	0	0	0	0	1	0	1	0	1
77	3	1	2	1	1	1	1	0	0	0	3	2	3	3	1	0	0	0	0	0	1	0	1	0	1
70	3	1	1	1	1	1	1	1	0	0	4	2	4	3	1	0	0	0	0	0	1	0	1	0	1
77	3	1	3	1	1	1	1	0	0	0	4	2	4	3	1	0	0	0	0	0	1	0	1	0	1
74	3	1	3	3	1	2	1	1	0	0	4	2	3	3	1	0	0	0	0	0	1	0	1	0	1
73	3	2	4	1	1	1	1	0	0	0	4	2	4	3	1	0	0	0	0	0	1	0	1	0	1
80	3	1	4	1	1	1	1	1	0	0	2	2	1	3	1	0	0	0	0	0	1	0	1	0	1
72	3	1	2	1	1	1	1	0	0	0	4	2	1	3	0	0	0	0	0	0	1	0	1	0	1
82	3	2	2	1	1	1	1	0	0	0	4	2	4	3	1	0	0	0	0	0	1	0	1	0	1
57	2	2	2	1	1	2	1	0	0	1	4	3	1	3	1	0	0	0	0	0	1	0	1	0	1
65	3	1	2	1	1	1	1	0	0	0	4	1	2	4	1	0	0	0	0	0	1	0	1	0	1
74	3	1	2	1	1	1	1	1	0	0	3	1	1	4	1	0	0	0	0	0	1	0	1	0	1
63	3	2	3	1	1	1	1	0	0	1	3	2	4	4	1	0	0	0	0	0	1	0	1	0	1
75	3	1	2	1	1	1	1	0	0	0	4	2	3	4	0	0	0	0	0	0	1	0	1	0	1
46	2	1	1	2	1	1	1	1	1	0	3	1	1	1	0	1	0	0	0	0	1	0	1	0	1
59	2	2	3	1	1	1	1	0	0	0	4	1	2	1	0	1	0	0	0	0	1	0	1	0	1
51	2	1	3	1	1	2	1	1	0	1	4	1	2	1	0	1	0	0	0	0	1	0	1	0	1
53	2	1	2	2	1	1	1	1	0	0	4	1	3	1	0	1	0	0	0	0	1	0	1	0	1
56	2	1	2	2	1	1	1	1	1	1	4	1	4	1	0	1	0	0	0	0	1	0	1	0	1
55	2	2	2	2	1	1	1	0	0	0	4	1	4	1	0	1	0	0	0	0	1	0	1	0	1
61	3	1	3	1	1	2	1	0	0	1	4	1	2	1	1	1	0	0	0	0	1	0	1	0	1
66	3	2	4	1	1	1	1	0	0	0	2	1	2	1	1	1	0	0	0	0	1	0	1	0	1
66	3	2	1	1	1	1	1	0	0	1	3	1	2	1	0	1	0	0	0	0	1	0	1	0	1
61	3	2	3	1	1	2	1	0	0	0	1	1	1	1	0	1	0	0	0	0	1	0	1	0	1
61	3	1	2	1	1	2	1	1	0	1	3	1	2	1	0	1	0	0	0	0	1	0	1	0	1
67	3	2	4	1	1	1	2	0	0	0	2	1	1	1	0	1	0	0	0	0	1	0	1	0	1
78	3	1	1	1	1	1	1	0	0	0	4	1	4	1	1	1	0	0	0	0	1	0	1	0	1
93	3	2	3	1	2	1	1	0	0	0	3	1	1	1	1	1	0	0	0	0	1	0	1	0	1
73	3	2	2	1	1	2	1	0	0	0	3	1	2	1	1	1	0	0	0	0	1	0	1	0	1
90	3	1	2	1	1	1	2	1	1	0	4	1	2	1	1	1	0	0	0	0	1	0	1	0	1
74	3	2	3	1	2	2	1	0	0	0	4	1	2	1	1	1	0	0	0	0	1	0	1	0	1
75	3	2	2	2	2	1	1	0	0	0	3	1	2	1	0	1	0	0	0	0	1	0	1	0	1
71	3	1	2	1	1	1	1	0	0	0	4	1	4	1	0	1	0	0	0	0	1	0	1	0	1
79	3	1	4	3	1	1	1	0	0	0	4	1	2	1	1	1	0	0	0	0	1	0	1	0	1
72	3	2	4	3	2	2	1	0	0	0	3	1	1	1	1	1	0	0	0	0	1	0	1	0	1
38	1	1	2	2	1	2	1	0	0	0	2	2	4	1	0	1	0	0	0	0	1	0	1	0	1
45	2	1	3	2	1	2	1	1	0	0	2	2	4	1	1	1	0	0	0	0	1	0	1	0	1
40	2	1	2	2	1	1	1	1	1	0	1	2	2	1	1	1	0	0	0	0	1	0	1	0	1
48	2	1	3	3	1	2	1	0	0	1	2	2	4	1	0	1	0	0	0	0	1	0	1	0	1
48	2	1	2	3	2	2	1	1	0	1	3	2	4	1	0	1	0	0	0	0	1	0	1	0	1
45	2	1	2	2	1	2	1	0	0	1	4	2	1	1	0	1	0	0	0	0	1	0	1	0	1
47	2	1	1	2	1	1	1	0	0	1	2	2	3	1	0	1	0	0	0	0	1	0	1	0	1
40	2	1	2	3	1	1	1	1	0	1	2	2	2	1	0	1	0	0	0	0	1	0	1	0	1
43	2	2	3	2	1	2	2	0	0	0	2	2	4	1	0	1	0	0	0	0	1	0	1	0	1
43	2	2	2	2	1	2	1	0	0	1	4	2	4	1	0	1	0	0	0	0	1	0	1	0	1
47	2	1	1	1	1	1	1	0	0	1	3	2	4	1	0	1	0	0	0	0	1	0	1	0	1
48	2	1	1	2	1	2	1	1	0	1	2	2	2	1	1	1	0	0	0	0	1	0	1	0	1
46	2	1	2	2	1	1	2	0	0	1	4	2	4	1	1	1	0	0	0	0	1	0	1	0	1
43	2	1	2	3	1	1	1	1	0	1	2	2	2	1	1	1	0	0	0	0	1	0	1	0	1
42	2	2	3	1	1	2	1	0	0	0	2	2	2	1	1	1	0	0	0	0	1	0	1	0	1
45	2	1	2	3	1	1	1	1	0	1	2	2	4	1	1	1	0	0	0	0	1	0	1	0	1
49	2	2	2	1	1	1	1	0	0	1	2	2	4	1	1	1	0	0	0	0	1	0	1	0	1
59	2	1	3	3	2	2	1	1	1	0	4	2	4	1	1	1	0	0	0	0	1	0	1	0	1
58	2	1	2	2	1	1	1	0	0	1	4	2	2	1	1	1	0	0	0	0	1	0	1	0	1
55	2	2	2	1	1	1	1	0	0	0	2	2	1	1	1	1	0	0	0	0	1	0	1	0	1
53	2	1	2	3	1	1	1	0	1	0	3	2	4	1	1	1	0	0	0	0	1	0	1	0	1
52	2	2	3	2	1	2	1	0	0	0	4	2	3	1	1	1	0	0	0	0	1	0	1	0	1
55	2	1	2	2	1	1	1	1	0	1	3	2	1	1	1	1	0	0	0	0	1	0	1	0	1
50	2	2	3	3	1	2	1	0	0	0	3	2	4	1	1	1	0	0	0	0	1	0	1	0	1
58	2	1	2	2	1	2	2	0	0	0	2	2	4	1	1	1	0	0	0	0	1	0	1	0	1
59	2	2	2	2	1	2	1	0	0	1	4	2	4	1	1	1	0	0	0	0	1	0	1	0	1
52	2	1	2	2	1	2	1	1	0	0	3	2	4	1	1	1	0	0	0	0	1	0	1	0	1
58	2	1	2	1	1	1	1	1	1	0	4	2	3	1	0	1	0	0	0	0	1	0	1	0	1
53	2	2	2	3	1	2	1	0	0	0	2	2	2	1	0	1	0	0	0	0	1	0	1	0	1
58	2	2	2	1	1	1	1	0	0	0	4	2	4	1	0	1	0	0	0	0	1	0	1	0	1
52	2	2	4	3	1	2	1	0	0	1	2	2	4	1	0	1	0	0	0	0	1	0	1	0	1
53	2	2	1	2	1	1	1	0	0	0	3	2	2	1	0	1	0	0	0	0	1	0	1	0	1
52	2	2	2	2	2	1	1	0	0	0	4	2	4	1	0	1	0	0	0	0	1	0	1	0	1
51	2	1	2	3	2	2	1	0	0	1	2	2	4	1	0	1	0	0	0	0	1	0	1	0	1
57	2	2	2	1	1	2	1	0	0	1	4	2	4	1	0	1	0	0	0	0	1	0	1	0	1
53	2	1	2	3	1	2	1	0	1	0	2	2	2	1	0	1	0	0	0	0	1	0	1	0	1
55	2	1	3	3	2	2	1	0	0	1	2	2	4	1	0	1	0	0	0	0	1	0	1	0	1
58	2	1	4	3	1	1	1	0	1	1	2	2	4	1	1	1	0	0	0	0	1	0	1	0	1
52	2	1	2	3	1	1	1	1	1	0	2	2	4	1	1	1	0	0	0	0	1	0	1	0	1
53	2	1	2	2	1	2	1	1	1	0	2	2	4	1	1	1	0	0	0	0	1	0	1	0	1
63	3	1	4	3	1	2	2	1	1	0	4	2	1	1	1	1	0	0	0	0	1	0	1	0	1
65	3	2	1	1	1	1	1	0	0	1	4	2	4	1	1	1	0	0	0	0	1	0	1	0	1
67	3	2	3	1	1	1	1	0	0	1	4	2	4	1	1	1	0	0	0	0	1	0	1	0	1
68	3	1	1	1	1	1	1	0	0	0	2	2	3	1	1	1	0	0	0	0	1	0	1	0	1
61	3	1	2	1	1	1	1	1	1	0	4	2	2	1	1	1	0	0	0	0	1	0	1	0	1
65	3	2	2	1	1	1	2	0	0	0	2	2	4	1	1	1	0	0	0	0	1	0	1	0	1
68	3	2	4	1	1	2	1	0	0	1	2	2	2	1	1	1	0	0	0	0	1	0	1	0	1
61	3	2	4	1	1	1	1	0	0	1	4	2	4	1	1	1	0	0	0	0	1	0	1	0	1
66	3	2	2	1	1	1	1	0	0	0	1	2	4	1	1	1	0	0	0	0	1	0	1	0	1
64	3	2	4	1	2	1	1	0	0	1	4	2	4	1	1	1	0	0	0	0	1	0	1	0	1
60	3	1	3	3	1	1	1	1	0	0	3	2	2	1	1	1	0	0	0	0	1	0	1	0	1
69	3	2	2	1	2	1	1	0	0	1	4	2	4	1	1	1	0	0	0	0	1	0	1	0	1
65	3	1	2	1	2	2	1	0	0	0	4	2	4	1	1	1	0	0	0	0	1	0	1	0	1
62	3	1	2	1	1	1	1	1	1	1	2	2	4	1	0	1	0	0	0	0	1	0	1	0	1
65	3	2	2	1	1	1	1	1	0	0	2	2	3	1	0	1	0	0	0	0	1	0	1	0	1
61	3	1	2	2	1	1	1	1	0	1	4	2	4	1	0	1	0	0	0	0	1	0	1	0	1
60	3	1	2	3	1	1	1	1	0	0	4	2	4	1	0	1	0	0	0	0	1	0	1	0	1
66	3	2	3	3	1	2	1	0	0	1	4	2	4	1	0	1	0	0	0	0	1	0	1	0	1
60	3	1	2	1	1	1	1	1	0	1	2	2	3	1	0	1	0	0	0	0	1	0	1	0	1
61	3	1	3	1	1	1	1	0	0	0	1	2	4	1	0	1	0	0	0	0	1	0	1	0	1
69	3	1	3	3	1	1	2	0	0	1	1	2	4	1	1	1	0	0	0	0	1	0	1	0	1
62	3	1	3	3	1	1	2	1	0	0	2	2	4	1	1	1	0	0	0	0	1	0	1	0	1
64	3	2	3	1	1	2	2	0	0	1	2	2	3	1	1	1	0	0	0	0	1	0	1	0	1
68	3	1	2	3	1	2	1	1	0	0	4	2	4	1	1	1	0	0	0	0	1	0	1	0	1
60	3	1	2	3	1	2	2	0	1	1	2	2	4	1	1	1	0	0	0	0	1	0	1	0	1
61	3	1	2	3	1	1	1	0	0	1	2	2	4	1	1	1	0	0	0	0	1	0	1	0	1
79	3	2	1	1	1	1	1	0	0	0	4	2	3	1	1	1	0	0	0	0	1	0	1	0	1
80	3	1	2	1	1	1	1	0	0	0	3	2	4	1	1	1	0	0	0	0	1	0	1	0	1
79	3	1	2	1	1	2	1	1	0	0	4	2	4	1	1	1	0	0	0	0	1	0	1	0	1
76	3	2	3	1	1	2	1	0	0	1	3	2	4	1	1	1	0	0	0	0	1	0	1	0	1
80	3	2	4	1	2	1	1	0	0	0	3	2	2	1	1	1	0	0	0	0	1	0	1	0	1
75	3	2	2	1	1	1	1	0	0	1	3	2	1	1	1	1	0	0	0	0	1	0	1	0	1
73	3	2	3	1	2	1	1	0	0	1	3	2	4	1	1	1	0	0	0	0	1	0	1	0	1
79	3	1	1	1	1	1	1	1	1	1	4	2	4	1	1	1	0	0	0	0	1	0	1	0	1
74	3	2	3	1	1	2	1	0	0	1	4	2	4	1	1	1	0	0	0	0	1	0	1	0	1
73	3	2	2	1	1	1	1	0	0	1	2	2	4	1	1	1	0	0	0	0	1	0	1	0	1
72	3	2	2	1	1	1	1	0	0	0	3	2	1	1	1	1	0	0	0	0	1	0	1	0	1
80	3	1	1	1	1	1	1	0	0	0	4	2	4	1	1	1	0	0	0	0	1	0	1	0	1
86	3	2	1	1	2	1	1	0	0	0	4	2	3	1	1	1	0	0	0	0	1	0	1	0	1
73	3	2	2	1	1	1	1	0	0	1	4	2	3	1	1	1	0	0	0	0	1	0	1	0	1
73	3	2	4	1	1	2	1	0	0	1	4	2	4	1	1	1	0	0	0	0	1	0	1	0	1
73	3	2	2	1	1	1	1	0	0	0	2	2	4	1	0	1	0	0	0	0	1	0	1	0	1
73	3	1	4	3	1	1	2	0	0	0	2	2	4	1	0	1	0	0	0	0	1	0	1	0	1
72	3	1	3	2	1	1	1	1	0	0	4	2	2	1	0	1	0	0	0	0	1	0	1	0	1
71	3	2	3	3	1	2	1	0	0	0	1	2	4	1	0	1	0	0	0	0	1	0	1	0	1
85	3	2	4	3	2	1	2	0	0	0	4	2	4	1	0	1	0	0	0	0	1	0	1	0	1
70	3	1	2	1	1	1	1	1	0	1	2	2	2	1	0	1	0	0	0	0	1	0	1	0	1
83	3	1	3	1	1	1	1	0	0	0	4	2	4	1	1	1	0	0	0	0	1	0	1	0	1
75	3	2	3	1	1	2	1	0	0	0	4	2	4	1	1	1	0	0	0	0	1	0	1	0	1
87	3	1	2	1	1	1	1	1	1	0	4	2	4	1	1	1	0	0	0	0	1	0	1	0	1
74	3	1	2	1	1	1	1	0	0	0	4	2	1	1	1	1	0	0	0	0	1	0	1	0	1
75	3	1	2	1	1	2	2	0	1	0	3	2	4	1	1	1	0	0	0	0	1	0	1	0	1
50	2	1	1	2	1	1	1	1	0	0	2	3	3	1	0	1	0	0	0	0	1	0	1	0	1
69	3	2	3	3	1	2	2	0	0	0	4	3	4	1	0	1	0	0	0	0	1	0	1	0	1
83	3	2	3	1	1	1	1	0	0	0	3	3	2	1	1	1	0	0	0	0	1	0	1	0	1
59	2	2	3	1	1	2	1	0	0	0	3	2	4	2	0	1	0	0	0	0	1	0	1	0	1
64	3	1	3	3	1	1	1	0	1	1	4	2	4	2	1	1	0	0	0	0	1	0	1	0	1
66	3	1	3	3	1	1	1	0	0	1	3	2	4	2	0	1	0	0	0	0	1	0	1	0	1
69	3	1	2	1	1	2	1	1	0	0	3	2	3	2	0	1	0	0	0	0	1	0	1	0	1
88	3	2	3	1	2	2	2	0	0	0	3	2	4	2	1	1	0	0	0	0	1	0	1	0	1
88	3	2	4	3	1	2	2	0	0	0	3	2	3	2	0	1	0	0	0	0	1	0	1	0	1
49	2	2	3	2	1	1	1	0	0	1	2	1	2	3	1	1	0	0	0	0	1	0	1	0	1
43	2	1	1	2	1	1	1	1	0	1	3	1	1	3	0	1	0	0	0	0	1	0	1	0	1
56	2	1	2	3	1	2	1	1	1	0	3	1	2	3	1	1	0	0	0	0	1	0	1	0	1
59	2	2	1	1	1	1	1	0	0	0	2	1	1	3	1	1	0	0	0	0	1	0	1	0	1
55	2	1	2	2	1	1	1	0	0	1	4	1	2	3	1	1	0	0	0	0	1	0	1	0	1
52	2	1	1	2	1	1	1	1	1	1	3	1	1	3	1	1	0	0	0	0	1	0	1	0	1
55	2	1	2	2	1	1	1	1	0	0	4	1	2	3	1	1	0	0	0	0	1	0	1	0	1
68	3	2	3	1	1	2	1	0	0	1	4	1	3	3	1	1	0	0	0	0	1	0	1	0	1
66	3	1	1	2	1	1	1	0	0	0	4	1	4	3	1	1	0	0	0	0	1	0	1	0	1
60	3	1	2	1	1	1	1	0	0	0	4	1	1	3	1	1	0	0	0	0	1	0	1	0	1
67	3	1	1	1	1	1	1	1	0	0	4	1	4	3	0	1	0	0	0	0	1	0	1	0	1
73	3	1	2	1	1	1	1	0	0	0	4	1	2	3	1	1	0	0	0	0	1	0	1	0	1
93	3	1	2	1	2	1	1	0	0	0	2	1	2	3	1	1	0	0	0	0	1	0	1	0	1
86	3	2	3	1	1	1	1	0	0	0	3	1	2	3	1	1	0	0	0	0	1	0	1	0	1
74	3	2	3	1	1	2	1	0	0	0	4	1	4	3	1	1	0	0	0	0	1	0	1	0	1
75	3	2	1	2	1	1	1	0	0	1	4	1	4	3	0	1	0	0	0	0	1	0	1	0	1
33	1	1	2	2	2	2	1	0	0	0	2	2	4	3	1	1	0	0	0	0	1	0	1	0	1
49	2	1	1	2	1	1	1	0	0	0	2	2	2	3	1	1	0	0	0	0	1	0	1	0	1
45	2	1	1	2	1	1	1	0	0	1	4	2	4	3	1	1	0	0	0	0	1	0	1	0	1
46	2	1	2	2	1	1	2	0	0	0	1	2	2	3	1	1	0	0	0	0	1	0	1	0	1
46	2	2	2	2	1	1	1	0	0	1	2	2	2	3	1	1	0	0	0	0	1	0	1	0	1
49	2	1	2	2	1	2	2	1	1	1	3	2	2	3	1	1	0	0	0	0	1	0	1	0	1
40	2	1	1	2	1	1	1	0	0	1	2	2	4	3	1	1	0	0	0	0	1	0	1	0	1
47	2	2	1	2	1	1	1	0	0	1	2	2	4	3	1	1	0	0	0	0	1	0	1	0	1
47	2	2	2	2	1	2	1	0	0	0	2	2	4	3	0	1	0	0	0	0	1	0	1	0	1
46	2	1	2	2	1	2	1	1	0	1	3	2	4	3	0	1	0	0	0	0	1	0	1	0	1
44	2	1	1	2	1	1	1	0	0	0	4	2	2	3	0	1	0	0	0	0	1	0	1	0	1
48	2	1	2	2	1	2	1	1	0	0	4	2	4	3	1	1	0	0	0	0	1	0	1	0	1
46	2	2	2	2	1	2	2	0	0	1	2	2	4	3	1	1	0	0	0	0	1	0	1	0	1
46	2	1	1	2	1	1	1	0	0	1	3	2	1	3	1	1	0	0	0	0	1	0	1	0	1
46	2	1	1	2	1	1	1	0	0	1	4	2	2	3	1	1	0	0	0	0	1	0	1	0	1
48	2	1	2	2	1	1	2	0	0	0	2	2	4	3	1	1	0	0	0	0	1	0	1	0	1
48	2	1	2	2	1	2	2	0	0	1	2	2	2	3	1	1	0	0	0	0	1	0	1	0	1
42	2	1	2	2	2	1	1	0	0	0	2	2	4	3	1	1	0	0	0	0	1	0	1	0	1
54	2	1	2	2	1	1	1	0	0	0	2	2	3	3	1	1	0	0	0	0	1	0	1	0	1
51	2	1	1	2	1	2	1	1	1	1	3	2	4	3	1	1	0	0	0	0	1	0	1	0	1
52	2	1	1	2	1	1	1	0	0	1	4	2	2	3	1	1	0	0	0	0	1	0	1	0	1
55	2	1	1	2	1	2	1	0	0	1	3	2	4	3	1	1	0	0	0	0	1	0	1	0	1
53	2	2	2	1	1	1	1	0	0	0	2	2	4	3	1	1	0	0	0	0	1	0	1	0	1
57	2	2	2	1	1	1	1	0	0	0	2	2	4	3	1	1	0	0	0	0	1	0	1	0	1
54	2	1	1	2	1	1	1	0	0	1	4	2	2	3	1	1	0	0	0	0	1	0	1	0	1
57	2	2	2	1	1	1	1	0	0	1	4	2	4	3	1	1	0	0	0	0	1	0	1	0	1
58	2	1	1	2	1	1	1	0	0	0	2	2	4	3	1	1	0	0	0	0	1	0	1	0	1
50	2	1	3	3	1	2	2	1	0	0	3	2	3	3	1	1	0	0	0	0	1	0	1	0	1
57	2	1	2	3	1	2	1	0	0	1	3	2	2	3	1	1	0	0	0	0	1	0	1	0	1
59	2	2	3	3	1	2	1	0	0	1	4	2	4	3	1	1	0	0	0	0	1	0	1	0	1
57	2	2	2	1	1	1	1	0	0	0	4	2	2	3	1	1	0	0	0	0	1	0	1	0	1
51	2	1	1	2	1	1	1	0	0	1	2	2	4	3	1	1	0	0	0	0	1	0	1	0	1
50	2	2	2	2	1	1	2	0	0	0	3	2	3	3	1	1	0	0	0	0	1	0	1	0	1
56	2	2	1	2	1	1	1	0	0	0	4	2	1	3	1	1	0	0	0	0	1	0	1	0	1
57	2	2	2	2	1	2	1	0	0	0	2	2	2	3	1	1	0	0	0	0	1	0	1	0	1
50	2	1	2	3	1	1	1	1	0	1	2	2	4	3	1	1	0	0	0	0	1	0	1	0	1
53	2	2	2	2	1	1	2	0	0	0	1	2	2	3	1	1	0	0	0	0	1	0	1	0	1
57	2	1	1	1	1	1	1	1	0	1	1	2	4	3	1	1	0	0	0	0	1	0	1	0	1
52	2	1	1	2	1	1	1	1	0	1	4	2	3	3	1	1	0	0	0	0	1	0	1	0	1
51	2	2	2	2	1	1	1	0	0	0	3	2	4	3	0	1	0	0	0	0	1	0	1	0	1
59	2	1	2	3	1	2	1	1	1	1	3	2	3	3	0	1	0	0	0	0	1	0	1	0	1
50	2	1	2	3	1	2	1	1	0	1	2	2	4	3	0	1	0	0	0	0	1	0	1	0	1
51	2	1	2	2	1	2	2	1	0	0	2	2	4	3	0	1	0	0	0	0	1	0	1	0	1
56	2	1	3	2	1	2	1	0	0	1	4	2	4	3	0	1	0	0	0	0	1	0	1	0	1
51	2	1	3	3	1	2	1	1	1	1	1	2	4	3	0	1	0	0	0	0	1	0	1	0	1
58	2	1	2	3	1	2	1	1	1	0	3	2	2	3	0	1	0	0	0	0	1	0	1	0	1
59	2	2	2	2	1	1	1	0	0	0	4	2	4	3	0	1	0	0	0	0	1	0	1	0	1
58	2	1	1	2	1	1	1	1	1	1	4	2	2	3	0	1	0	0	0	0	1	0	1	0	1
58	2	1	1	2	1	1	1	1	0	1	4	2	1	3	0	1	0	0	0	0	1	0	1	0	1
54	2	1	2	2	1	2	1	1	1	1	4	2	2	3	1	1	0	0	0	0	1	0	1	0	1
50	2	1	2	3	1	1	2	1	0	0	1	2	2	3	1	1	0	0	0	0	1	0	1	0	1
59	2	1	2	2	1	1	1	1	0	0	4	2	4	3	1	1	0	0	0	0	1	0	1	0	1
52	2	1	2	2	1	1	1	1	0	0	2	2	2	3	1	1	0	0	0	0	1	0	1	0	1
54	2	1	2	2	1	2	1	0	0	1	3	2	2	3	1	1	0	0	0	0	1	0	1	0	1
69	3	2	3	1	1	1	1	0	0	1	4	2	1	3	1	1	0	0	0	0	1	0	1	0	1
66	3	2	3	1	1	1	1	0	0	0	1	2	2	3	1	1	0	0	0	0	1	0	1	0	1
68	3	2	4	3	1	2	1	0	0	0	2	2	1	3	1	1	0	0	0	0	1	0	1	0	1
63	3	1	1	2	1	1	1	0	0	0	2	2	4	3	1	1	0	0	0	0	1	0	1	0	1
67	3	1	1	2	1	1	1	0	0	0	2	2	4	3	1	1	0	0	0	0	1	0	1	0	1
65	3	1	3	1	1	1	1	0	0	0	4	2	3	3	1	1	0	0	0	0	1	0	1	0	1
60	3	1	2	3	1	1	1	0	1	0	3	2	4	3	1	1	0	0	0	0	1	0	1	0	1
61	3	1	2	1	1	2	1	1	1	0	2	2	4	3	1	1	0	0	0	0	1	0	1	0	1
67	3	1	3	3	1	1	2	0	0	0	4	2	2	3	1	1	0	0	0	0	1	0	1	0	1
61	3	1	1	1	1	1	1	1	0	0	4	2	4	3	1	1	0	0	0	0	1	0	1	0	1
63	3	2	3	1	1	2	1	0	0	0	2	2	2	3	1	1	0	0	0	0	1	0	1	0	1
68	3	2	3	1	1	1	1	0	0	1	4	2	4	3	1	1	0	0	0	0	1	0	1	0	1
66	3	1	3	2	1	2	1	1	0	1	2	2	4	3	1	1	0	0	0	0	1	0	1	0	1
69	3	2	4	1	1	1	1	0	0	0	4	2	4	3	1	1	0	0	0	0	1	0	1	0	1
69	3	1	1	1	1	1	1	0	1	0	2	2	4	3	1	1	0	0	0	0	1	0	1	0	1
68	3	1	4	3	1	2	1	0	0	0	3	2	4	3	1	1	0	0	0	0	1	0	1	0	1
60	3	1	2	2	1	1	1	0	0	0	4	2	4	3	1	1	0	0	0	0	1	0	1	0	1
66	3	2	2	1	1	1	1	0	0	1	2	2	2	3	1	1	0	0	0	0	1	0	1	0	1
68	3	1	2	1	1	1	1	0	0	0	4	2	2	3	1	1	0	0	0	0	1	0	1	0	1
63	3	2	3	1	1	1	1	0	0	0	4	2	4	3	1	1	0	0	0	0	1	0	1	0	1
62	3	1	2	2	1	2	1	0	0	0	4	2	1	3	1	1	0	0	0	0	1	0	1	0	1
65	3	1	2	1	1	1	1	0	0	0	1	2	4	3	1	1	0	0	0	0	1	0	1	0	1
68	3	2	4	1	1	2	2	0	0	0	3	2	2	3	1	1	0	0	0	0	1	0	1	0	1
62	3	2	2	1	1	1	1	0	0	1	3	2	1	3	1	1	0	0	0	0	1	0	1	0	1
62	3	2	3	1	1	2	1	0	0	0	4	2	1	3	1	1	0	0	0	0	1	0	1	0	1
60	3	2	3	1	1	2	1	0	0	0	2	2	4	3	1	1	0	0	0	0	1	0	1	0	1
64	3	2	3	1	1	1	1	0	0	0	4	2	4	3	1	1	0	0	0	0	1	0	1	0	1
66	3	1	2	1	1	2	1	0	0	0	4	2	4	3	1	1	0	0	0	0	1	0	1	0	1
63	3	2	2	2	2	2	1	0	0	0	4	2	3	3	1	1	0	0	0	0	1	0	1	0	1
63	3	1	3	1	1	2	1	0	0	0	3	2	2	3	1	1	0	0	0	0	1	0	1	0	1
63	3	2	4	3	1	1	2	0	0	0	3	2	2	3	0	1	0	0	0	0	1	0	1	0	1
62	3	1	2	1	1	1	1	1	1	0	2	2	2	3	0	1	0	0	0	0	1	0	1	0	1
68	3	2	3	1	1	1	1	0	0	0	4	2	4	3	0	1	0	0	0	0	1	0	1	0	1
64	3	2	3	3	1	2	2	0	0	1	4	2	4	3	0	1	0	0	0	0	1	0	1	0	1
67	3	1	2	3	1	2	1	1	1	0	2	2	2	3	0	1	0	0	0	0	1	0	1	0	1
68	3	1	1	1	1	1	1	0	0	0	1	2	3	3	0	1	0	0	0	0	1	0	1	0	1
61	3	2	2	1	1	2	1	0	0	1	4	2	4	3	0	1	0	0	0	0	1	0	1	0	1
61	3	1	3	1	1	2	1	1	0	0	4	2	2	3	0	1	0	0	0	0	1	0	1	0	1
69	3	2	4	3	1	2	1	0	0	1	4	2	2	3	0	1	0	0	0	0	1	0	1	0	1
64	3	2	2	1	1	1	1	0	0	1	2	2	1	3	1	1	0	0	0	0	1	0	1	0	1
62	3	1	3	1	1	2	1	1	0	0	3	2	4	3	1	1	0	0	0	0	1	0	1	0	1
80	3	1	4	1	1	2	1	0	0	1	3	2	1	3	1	1	0	0	0	0	1	0	1	0	1
76	3	2	1	1	2	2	1	0	0	0	4	2	2	3	1	1	0	0	0	0	1	0	1	0	1
70	3	1	3	3	1	2	1	0	0	0	2	2	4	3	1	1	0	0	0	0	1	0	1	0	1
72	3	1	2	1	1	1	1	1	0	0	4	2	4	3	1	1	0	0	0	0	1	0	1	0	1
86	3	2	3	1	2	1	1	0	0	1	4	2	4	3	1	1	0	0	0	0	1	0	1	0	1
74	3	2	1	1	2	1	1	0	0	0	4	2	2	3	1	1	0	0	0	0	1	0	1	0	1
77	3	2	3	1	1	2	1	0	0	0	3	2	4	3	1	1	0	0	0	0	1	0	1	0	1
74	3	1	2	1	2	1	1	1	0	0	3	2	2	3	1	1	0	0	0	0	1	0	1	0	1
71	3	1	2	1	1	1	1	0	0	0	4	2	4	3	1	1	0	0	0	0	1	0	1	0	1
75	3	2	2	1	1	1	1	0	0	1	4	2	2	3	1	1	0	0	0	0	1	0	1	0	1
70	3	2	2	1	1	1	1	0	0	0	2	2	2	3	1	1	0	0	0	0	1	0	1	0	1
71	3	2	3	1	1	2	1	0	0	1	4	2	2	3	1	1	0	0	0	0	1	0	1	0	1
70	3	1	2	1	1	1	1	0	0	0	4	2	4	3	1	1	0	0	0	0	1	0	1	0	1
70	3	2	4	1	1	2	1	0	0	1	2	2	2	3	1	1	0	0	0	0	1	0	1	0	1
71	3	1	3	1	1	2	1	1	1	0	4	2	4	3	1	1	0	0	0	0	1	0	1	0	1
80	3	2	3	1	2	1	1	0	0	0	2	2	4	3	1	1	0	0	0	0	1	0	1	0	1
85	3	1	2	1	1	2	2	0	1	0	4	2	4	3	1	1	0	0	0	0	1	0	1	0	1
74	3	2	2	1	1	1	1	0	0	0	4	2	2	3	1	1	0	0	0	0	1	0	1	0	1
71	3	2	4	1	1	2	1	0	0	0	3	2	4	3	1	1	0	0	0	0	1	0	1	0	1
70	3	2	3	3	1	1	1	0	0	0	1	2	3	3	1	1	0	0	0	0	1	0	1	0	1
87	3	1	2	1	1	1	1	0	0	0	2	2	4	3	1	1	0	0	0	0	1	0	1	0	1
70	3	2	3	1	2	1	1	0	0	0	2	2	2	3	1	1	0	0	0	0	1	0	1	0	1
71	3	1	2	1	1	1	1	0	0	0	4	2	4	3	1	1	0	0	0	0	1	0	1	0	1
70	3	2	3	1	1	2	1	0	0	0	4	2	2	3	1	1	0	0	0	0	1	0	1	0	1
81	3	2	4	1	2	1	2	0	0	0	3	2	4	3	0	1	0	0	0	0	1	0	1	0	1
72	3	1	3	3	1	2	1	0	0	1	2	2	2	3	0	1	0	0	0	0	1	0	1	0	1
76	3	2	4	1	1	1	1	0	0	0	4	2	2	3	1	1	0	0	0	0	1	0	1	0	1
43	2	1	2	3	1	1	1	0	0	1	2	3	2	3	1	1	0	0	0	0	1	0	1	0	1
59	2	1	1	2	1	2	1	0	0	0	2	3	1	3	1	1	0	0	0	0	1	0	1	0	1
63	3	2	3	2	1	2	1	1	0	0	3	3	4	3	1	1	0	0	0	0	1	0	1	0	1
90	3	2	3	1	1	1	1	0	0	0	3	3	4	3	1	1	0	0	0	0	1	0	1	0	1
66	3	1	3	1	1	2	1	0	0	0	3	1	3	4	0	1	0	0	0	0	1	0	1	0	1
75	3	2	3	1	1	1	1	0	0	0	4	1	1	4	1	1	0	0	0	0	1	0	1	0	1
42	2	1	2	2	1	1	1	0	0	0	3	2	4	4	0	1	0	0	0	0	1	0	1	0	1
43	2	1	1	3	1	1	2	1	0	0	2	2	3	4	1	1	0	0	0	0	1	0	1	0	1
68	3	1	3	1	1	2	1	1	1	1	4	2	3	4	1	1	0	0	0	0	1	0	1	0	1
89	3	2	3	1	2	2	1	0	0	0	2	2	1	4	1	1	0	0	0	0	1	0	1	0	1
85	3	1	1	2	1	1	1	0	0	0	4	2	4	4	0	1	0	0	0	0	1	0	1	0	1
60	3	1	3	1	2	1	1	1	0	1	1	2	1	1	0	2	0	0	0	0	1	0	1	0	1
62	3	2	3	1	2	2	1	0	0	1	3	2	1	1	1	2	0	0	0	0	1	0	1	0	1
71	3	1	2	1	1	1	2	0	0	0	4	2	4	1	1	2	0	0	0	0	1	0	1	0	1
62	3	1	2	1	1	1	1	1	0	0	2	2	4	3	1	2	0	0	0	0	1	0	1	0	1
68	3	1	4	3	1	2	2	0	0	0	4	2	2	3	0	2	0	0	0	0	1	0	1	0	1
69	3	1	3	1	1	2	1	0	0	0	3	2	4	3	1	2	0	0	0	0	1	0	1	0	1
70	3	1	2	3	1	2	1	1	0	0	3	2	4	3	1	2	0	0	0	0	1	0	1	0	1
68	3	1	3	1	1	1	1	1	0	1	4	1	4	1	0	0	1	0	1	1	0	0	1	1	1
89	3	1	4	1	2	1	1	0	0	0	3	2	2	1	1	0	1	0	1	1	0	0	1	1	1
71	3	2	3	1	2	2	1	0	0	0	3	1	4	3	1	0	1	1	1	1	0	0	1	1	1
70	3	1	2	2	1	2	1	0	0	0	4	1	3	1	1	1	1	0	1	1	0	0	1	1	1
51	2	2	3	3	1	2	2	0	0	1	3	2	4	1	1	1	1	1	1	1	0	0	1	1	1
83	3	2	3	1	2	1	1	0	0	0	4	2	3	1	1	1	1	0	1	1	0	0	1	1	1
65	3	2	3	3	1	1	1	0	0	1	4	2	4	3	1	1	1	1	1	1	0	0	1	1	1
68	3	2	3	1	1	1	1	0	0	0	4	2	4	3	1	1	1	1	1	1	0	0	1	1	1
64	3	2	3	1	1	2	1	0	0	0	4	2	4	3	1	1	1	0	1	1	0	0	1	1	1
74	3	1	1	1	1	1	1	0	0	0	4	2	4	3	1	1	1	1	1	1	0	0	1	1	1
74	3	2	3	1	2	2	1	0	0	0	4	2	4	3	1	1	1	0	1	1	0	0	1	1	1
68	3	2	3	3	1	2	2	0	0	0	2	2	4	4	1	1	1	1	1	1	0	0	1	1	1
70	3	2	2	1	1	1	1	0	0	0	3	1	2	3	1	0	0	0	1	1	0	0	1	1	1
58	2	1	2	2	1	2	1	1	1	0	2	2	4	1	0	1	0	0	1	1	0	0	1	1	1
61	3	2	2	2	1	1	1	0	0	0	4	2	4	1	1	1	0	0	1	1	0	0	1	1	1
65	3	1	2	1	1	2	1	0	0	1	4	2	3	1	0	1	0	0	1	1	0	0	1	1	1
75	3	2	3	1	1	2	1	0	0	0	4	1	2	3	1	1	0	1	1	1	0	0	1	1	1
52	2	1	2	2	1	1	1	0	1	1	4	2	2	3	1	1	0	1	1	1	0	0	1	1	1
65	3	2	3	1	1	2	2	0	0	0	4	2	3	3	1	1	0	0	1	1	0	0	1	1	1
61	3	1	3	1	1	2	1	1	0	1	3	2	4	3	0	1	0	0	1	1	0	0	1	1	1
70	3	2	3	1	1	2	1	0	0	1	4	2	3	3	1	1	0	1	1	1	0	0	1	1	1
74	3	1	3	3	1	2	1	1	1	1	4	2	4	3	1	1	0	0	1	1	0	0	1	1	1
71	3	1	1	1	1	1	1	0	0	1	4	1	2	1	1	0	1	0	0	1	0	0	1	1	1
79	3	1	4	1	2	1	1	1	1	0	4	2	4	1	1	0	1	0	0	1	0	0	1	1	1
70	3	1	3	3	1	1	1	0	0	0	4	2	4	1	1	0	1	0	0	1	0	0	1	1	1
83	3	1	4	1	1	1	1	0	0	0	4	2	3	1	0	0	1	0	0	1	0	0	1	1	1
76	3	2	3	1	2	1	1	0	0	0	4	1	2	3	1	0	1	1	0	1	0	0	1	1	1
69	3	1	3	1	1	2	1	0	0	1	4	2	4	3	1	0	1	0	0	1	0	0	1	1	1
65	3	1	3	3	1	1	1	0	1	1	4	2	4	3	1	0	1	1	0	1	0	0	1	1	1
78	3	1	2	3	2	1	1	0	0	0	4	2	4	3	1	0	1	0	0	1	0	0	1	1	1
85	3	1	2	1	1	1	1	0	0	0	3	2	3	3	1	0	1	0	0	1	0	0	1	1	1
80	3	2	3	1	2	1	1	0	0	0	3	1	2	1	1	1	1	0	0	1	0	0	1	1	1
62	3	1	3	3	1	2	1	1	1	0	4	2	4	1	1	1	1	0	0	1	0	0	1	1	1
66	3	1	2	1	1	1	1	0	0	1	4	2	4	1	1	1	1	1	0	1	0	0	1	1	1
71	3	2	3	1	1	1	1	0	0	1	4	2	4	1	1	1	1	0	0	1	0	0	1	1	1
82	3	2	1	1	1	1	1	0	0	0	4	2	4	1	1	1	1	0	0	1	0	0	1	1	1
76	3	1	2	1	1	2	1	0	0	0	4	2	2	1	1	1	1	0	0	1	0	0	1	1	1
47	2	1	2	2	1	1	1	1	0	0	3	2	2	3	0	1	1	0	0	1	0	0	1	1	1
50	2	1	2	2	1	2	2	1	0	0	2	2	4	3	1	1	1	0	0	1	0	0	1	1	1
64	3	2	3	1	1	1	1	0	0	0	4	2	4	3	1	1	1	0	0	1	0	0	1	1	1
60	3	2	3	1	1	1	2	0	0	0	1	2	2	3	1	1	1	0	0	1	0	0	1	1	1
75	3	2	4	3	1	1	1	0	0	0	4	2	3	3	1	1	1	0	0	1	0	0	1	1	1
79	3	1	3	3	1	1	1	0	0	0	4	2	4	3	1	1	1	0	0	1	0	0	1	1	1
87	3	2	4	1	2	1	1	0	0	0	4	2	4	3	1	1	1	0	0	1	0	0	1	1	1
65	3	2	2	1	1	1	2	0	0	0	1	1	1	1	1	0	0	1	0	1	0	0	1	1	1
67	3	2	2	1	1	1	1	0	0	1	4	2	1	1	1	0	0	1	0	1	0	0	1	1	1
70	3	2	3	1	1	1	1	0	0	0	4	3	4	3	1	0	0	1	0	1	0	0	1	1	1
44	2	1	2	3	1	1	1	0	0	1	3	1	4	3	1	1	0	1	0	1	0	0	1	1	1
65	3	1	2	1	1	1	1	0	0	1	4	2	4	3	1	1	0	1	0	1	0	0	1	1	1
69	3	2	3	1	1	1	1	0	0	0	4	2	3	3	1	1	0	1	0	1	0	0	1	1	1
70	3	2	3	1	1	2	1	0	0	1	4	2	3	3	1	1	0	1	0	1	0	0	1	1	1
71	3	2	3	1	1	1	1	0	0	0	4	2	4	3	1	1	0	1	0	1	0	0	1	1	1
55	2	2	3	1	1	1	1	0	0	0	4	1	4	1	1	0	0	0	0	1	0	0	1	0	1
75	3	2	2	1	1	1	1	0	0	0	4	1	4	1	1	0	0	0	0	1	0	0	1	0	1
55	2	1	4	3	1	1	1	1	1	0	4	2	4	1	0	0	0	0	0	1	0	0	1	0	1
67	3	1	2	1	1	1	1	0	0	0	4	2	4	1	1	0	0	0	0	1	0	0	1	0	1
88	3	1	3	1	1	1	1	0	0	0	4	2	3	1	1	0	0	0	0	1	0	0	1	0	1
81	3	2	2	1	2	2	1	0	0	0	4	2	4	1	1	0	0	0	0	1	0	0	1	0	1
67	3	1	3	1	1	2	1	0	0	0	2	1	2	3	1	0	0	0	0	1	0	0	1	0	1
66	3	1	3	3	1	2	1	0	0	0	3	1	2	3	0	0	0	0	0	1	0	0	1	0	1
72	3	1	3	1	1	1	1	1	0	0	3	1	4	3	1	0	0	0	0	1	0	0	1	0	1
74	3	2	3	1	1	1	1	0	0	0	4	1	2	3	1	0	0	0	0	1	0	0	1	0	1
42	2	1	3	2	1	2	2	0	0	0	2	2	2	3	1	0	0	0	0	1	0	0	1	0	1
55	2	2	3	3	2	1	2	0	0	1	3	2	2	3	0	0	0	0	0	1	0	0	1	0	1
69	3	1	4	1	1	1	1	0	0	1	4	2	4	3	1	0	0	0	0	1	0	0	1	0	1
66	3	1	3	3	1	1	2	1	0	1	3	2	2	3	1	0	0	0	0	1	0	0	1	0	1
71	3	1	2	1	1	2	1	0	0	0	4	2	4	3	1	0	0	0	0	1	0	0	1	0	1
77	3	2	3	1	2	1	1	0	0	0	1	2	4	3	1	0	0	0	0	1	0	0	1	0	1
74	3	2	2	1	1	1	1	0	0	1	4	2	4	3	1	0	0	0	0	1	0	0	1	0	1
65	3	2	4	1	1	2	1	0	0	0	3	1	2	1	1	1	0	0	0	1	0	0	1	0	1
60	3	1	2	3	1	1	1	0	0	0	1	1	1	1	1	1	0	0	0	1	0	0	1	0	1
83	3	2	4	1	1	1	1	0	0	0	2	1	1	1	1	1	0	0	0	1	0	0	1	0	1
58	2	2	3	1	1	2	1	0	0	0	3	2	2	1	1	1	0	0	0	1	0	0	1	0	1
57	2	2	1	1	1	2	1	0	0	1	3	2	2	1	0	1	0	0	0	1	0	0	1	0	1
65	3	2	3	1	1	2	1	0	0	0	1	2	2	1	1	1	0	0	0	1	0	0	1	0	1
63	3	1	2	1	1	1	2	1	1	0	4	2	4	1	1	1	0	0	0	1	0	0	1	0	1
68	3	2	3	1	1	1	1	0	0	1	4	2	4	1	1	1	0	0	0	1	0	0	1	0	1
63	3	1	2	1	1	1	1	0	0	0	2	2	2	1	0	1	0	0	0	1	0	0	1	0	1
65	3	2	4	1	1	1	1	0	0	1	1	2	2	1	1	1	0	0	0	1	0	0	1	0	1
79	3	1	3	1	1	1	1	0	0	1	1	2	3	1	1	1	0	0	0	1	0	0	1	0	1
71	3	1	2	1	1	1	1	0	0	1	4	2	2	1	1	1	0	0	0	1	0	0	1	0	1
71	3	1	1	2	1	1	1	0	0	0	4	2	4	1	1	1	0	0	0	1	0	0	1	0	1
71	3	1	2	3	1	2	1	0	0	0	4	1	4	3	1	1	0	0	0	1	0	0	1	0	1
48	2	1	2	2	1	2	1	0	0	0	2	2	4	3	0	1	0	0	0	1	0	0	1	0	1
55	2	2	2	1	1	2	1	0	0	1	3	2	2	3	1	1	0	0	0	1	0	0	1	0	1
59	2	1	1	2	1	1	1	0	0	0	4	2	4	3	1	1	0	0	0	1	0	0	1	0	1
52	2	1	2	3	1	1	1	0	0	1	2	2	4	3	0	1	0	0	0	1	0	0	1	0	1
68	3	2	4	1	1	1	1	0	0	0	4	2	4	3	1	1	0	0	0	1	0	0	1	0	1
63	3	2	2	1	1	1	2	0	0	0	4	2	4	3	0	1	0	0	0	1	0	0	1	0	1
62	3	2	2	2	1	1	1	0	0	1	1	2	2	3	1	1	0	0	0	1	0	0	1	0	1
76	3	2	3	1	1	1	1	0	0	1	4	2	1	3	1	1	0	0	0	1	0	0	1	0	1
73	3	2	3	1	1	1	1	0	0	0	4	2	2	3	1	1	0	0	0	1	0	0	1	0	1
78	3	2	3	3	1	1	1	0	0	0	4	2	4	3	1	1	0	0	0	1	0	0	1	0	1
73	3	2	2	1	1	1	2	0	0	1	2	2	4	3	1	1	0	0	0	1	0	0	1	0	1
80	3	1	3	3	2	1	1	1	1	1	1	2	3	3	1	1	0	0	0	1	0	0	1	0	1
59	2	1	3	1	2	2	1	0	0	0	3	1	4	1	0	0	1	1	1	0	0	0	1	1	0
66	3	2	4	3	1	2	1	0	0	1	4	1	3	1	0	0	1	0	1	0	0	0	1	1	0
73	3	1	3	1	1	1	1	0	0	1	4	1	2	1	1	0	1	1	1	0	0	0	1	1	0
74	3	2	3	1	1	2	1	0	0	0	4	1	4	1	1	0	1	0	1	0	0	0	1	1	0
47	2	1	2	2	1	2	1	0	0	1	3	2	4	1	0	0	1	0	1	0	0	0	1	1	0
45	2	1	4	3	1	2	2	0	0	0	3	2	2	1	0	0	1	1	1	0	0	0	1	1	0
51	2	1	2	2	1	1	1	1	1	0	1	2	3	1	0	0	1	0	1	0	0	0	1	1	0
66	3	1	2	1	1	1	1	1	0	1	4	2	4	1	1	0	1	0	1	0	0	0	1	1	0
70	3	1	2	1	1	1	1	1	0	0	4	2	3	1	1	0	1	0	1	0	0	0	1	1	0
80	3	1	3	1	1	2	1	0	0	0	4	2	2	1	1	0	1	0	1	0	0	0	1	1	0
74	3	1	2	1	1	1	1	0	0	0	4	2	4	1	1	0	1	0	1	0	0	0	1	1	0
84	3	2	4	1	1	1	1	0	0	0	4	2	4	1	0	0	1	0	1	0	0	0	1	1	0
70	3	2	3	1	1	2	1	0	0	0	4	2	4	1	0	0	1	1	1	0	0	0	1	1	0
48	2	1	2	1	2	1	1	0	0	1	4	1	4	2	1	0	1	0	1	0	0	0	1	1	0
92	3	2	4	1	1	1	1	0	0	1	4	1	1	2	1	0	1	0	1	0	0	0	1	1	0
46	2	1	2	3	2	2	1	1	0	0	3	2	3	2	0	0	1	0	1	0	0	0	1	1	0
53	2	2	3	2	2	2	1	0	0	0	3	2	4	2	0	0	1	0	1	0	0	0	1	1	0
80	3	1	2	1	1	1	1	1	1	1	4	2	4	2	0	0	1	1	1	0	0	0	1	1	0
87	3	2	4	1	2	1	1	0	0	0	3	2	2	2	1	0	1	1	1	0	0	0	1	1	0
75	3	1	3	3	1	1	2	0	0	0	2	1	2	3	0	0	1	0	1	0	0	0	1	1	0
74	3	2	3	3	2	1	1	0	0	0	4	1	3	3	0	0	1	0	1	0	0	0	1	1	0
54	2	1	3	3	1	1	1	0	0	1	4	2	1	3	0	0	1	0	1	0	0	0	1	1	0
57	2	1	1	2	1	2	1	1	0	0	4	2	4	3	1	0	1	0	1	0	0	0	1	1	0
67	3	1	1	1	1	1	1	0	0	0	1	2	4	3	1	0	1	0	1	0	0	0	1	1	0
68	3	1	3	1	1	1	1	1	1	1	3	2	4	3	1	0	1	1	1	0	0	0	1	1	0
69	3	1	2	1	1	1	1	0	0	0	4	2	4	3	1	0	1	0	1	0	0	0	1	1	0
64	3	1	3	1	1	2	1	1	0	1	3	2	1	3	0	0	1	0	1	0	0	0	1	1	0
74	3	2	3	2	2	2	1	0	0	0	4	2	3	3	1	0	1	0	1	0	0	0	1	1	0
81	3	2	4	1	1	1	1	0	0	0	4	2	4	3	1	0	1	1	1	0	0	0	1	1	0
76	3	2	2	1	1	1	1	0	0	0	4	2	4	3	1	0	1	1	1	0	0	0	1	1	0
74	3	2	3	3	1	2	1	0	0	0	4	2	4	3	1	0	1	1	1	0	0	0	1	1	0
77	3	1	2	1	1	1	1	0	0	0	4	3	4	3	1	0	1	1	1	0	0	0	1	1	0
83	3	1	3	3	1	2	1	0	0	0	4	2	4	4	1	0	1	1	1	0	0	0	1	1	0
81	3	2	3	1	2	2	1	0	0	0	4	2	3	4	1	0	1	1	1	0	0	0	1	1	0
86	3	2	2	1	2	1	1	0	0	1	4	2	4	4	1	0	1	0	1	0	0	0	1	1	0
33	1	2	1	2	1	2	1	0	0	1	4	1	3	1	1	1	1	1	1	0	0	0	1	1	0
51	2	1	2	2	1	2	1	1	0	0	4	1	4	1	1	1	1	1	1	0	0	0	1	1	0
64	3	2	4	1	1	2	1	0	0	0	3	1	2	1	1	1	1	0	1	0	0	0	1	1	0
72	3	2	3	3	1	2	1	0	0	0	4	1	2	1	0	1	1	1	1	0	0	0	1	1	0
87	3	2	4	1	1	1	1	0	0	0	4	1	4	1	1	1	1	0	1	0	0	0	1	1	0
76	3	2	2	1	2	1	1	0	0	0	4	1	2	1	1	1	1	0	1	0	0	0	1	1	0
74	3	2	4	1	1	2	1	0	0	0	4	1	2	1	0	1	1	0	1	0	0	0	1	1	0
35	1	1	4	2	2	1	1	0	0	0	2	2	4	1	0	1	1	1	1	0	0	0	1	1	0
48	2	1	3	3	2	2	2	1	1	1	1	2	1	1	1	1	1	0	1	0	0	0	1	1	0
44	2	1	1	1	2	1	1	0	0	0	2	2	4	1	0	1	1	1	1	0	0	0	1	1	0
45	2	1	2	2	1	2	1	0	1	1	2	2	4	1	1	1	1	0	1	0	0	0	1	1	0
50	2	2	3	2	2	2	1	0	0	1	4	2	4	1	1	1	1	1	1	0	0	0	1	1	0
51	2	1	2	2	2	2	1	1	1	1	4	2	4	1	1	1	1	1	1	0	0	0	1	1	0
56	2	2	2	2	1	2	2	0	0	1	4	2	4	1	1	1	1	0	1	0	0	0	1	1	0
58	2	2	3	1	1	2	1	0	0	0	4	2	4	1	0	1	1	0	1	0	0	0	1	1	0
55	2	1	4	1	1	2	1	1	0	0	2	2	1	1	0	1	1	0	1	0	0	0	1	1	0
58	2	1	2	1	1	1	1	1	0	1	4	2	2	1	1	1	1	0	1	0	0	0	1	1	0
56	2	2	4	1	1	2	1	0	0	0	2	2	4	1	1	1	1	0	1	0	0	0	1	1	0
64	3	2	3	3	2	1	1	0	0	0	3	2	4	1	1	1	1	0	1	0	0	0	1	1	0
62	3	1	2	1	1	1	1	1	1	0	2	2	4	1	1	1	1	0	1	0	0	0	1	1	0
64	3	2	4	1	1	2	1	0	0	0	4	2	4	1	1	1	1	0	1	0	0	0	1	1	0
68	3	2	2	1	2	1	1	0	0	1	4	2	4	1	1	1	1	1	1	0	0	0	1	1	0
62	3	1	2	1	1	1	1	1	0	1	4	2	4	1	1	1	1	0	1	0	0	0	1	1	0
62	3	1	2	1	1	1	1	0	0	1	4	2	4	1	1	1	1	1	1	0	0	0	1	1	0
62	3	1	3	1	1	2	1	0	0	0	4	2	3	1	1	1	1	1	1	0	0	0	1	1	0
62	3	2	3	1	1	1	1	0	0	1	4	2	4	1	1	1	1	0	1	0	0	0	1	1	0
66	3	1	4	1	2	1	1	1	1	1	2	2	4	1	1	1	1	0	1	0	0	0	1	1	0
65	3	1	2	1	1	1	1	1	0	0	4	2	4	1	1	1	1	1	1	0	0	0	1	1	0
63	3	1	2	1	1	1	1	0	1	0	4	2	4	1	1	1	1	1	1	0	0	0	1	1	0
70	3	2	3	1	1	2	2	0	0	0	4	2	4	1	1	1	1	0	1	0	0	0	1	1	0
72	3	2	4	3	1	2	2	0	0	0	4	2	3	1	1	1	1	1	1	0	0	0	1	1	0
73	3	2	3	3	2	1	1	0	0	0	4	2	4	1	1	1	1	0	1	0	0	0	1	1	0
82	3	1	1	1	1	1	1	0	0	1	4	2	4	1	1	1	1	1	1	0	0	0	1	1	0
83	3	1	3	3	1	1	1	1	1	0	4	2	4	1	1	1	1	0	1	0	0	0	1	1	0
77	3	1	2	1	1	1	1	0	1	1	4	2	4	1	1	1	1	0	1	0	0	0	1	1	0
71	3	2	3	1	1	2	1	0	0	1	4	2	4	1	1	1	1	1	1	0	0	0	1	1	0
83	3	1	4	1	1	2	1	0	0	1	4	2	4	1	1	1	1	0	1	0	0	0	1	1	0
76	3	1	2	1	1	1	1	1	0	0	3	2	2	1	1	1	1	0	1	0	0	0	1	1	0
84	3	2	2	1	1	1	1	0	0	1	4	1	2	2	1	1	1	0	1	0	0	0	1	1	0
79	3	2	3	1	2	2	1	0	0	1	4	1	2	2	1	1	1	0	1	0	0	0	1	1	0
39	1	2	3	2	2	2	1	0	0	1	2	2	4	2	0	1	1	0	1	0	0	0	1	1	0
57	2	1	3	2	1	2	1	1	0	1	4	2	4	2	1	1	1	0	1	0	0	0	1	1	0
68	3	2	4	3	1	1	1	0	0	0	3	2	3	2	0	1	1	0	1	0	0	0	1	1	0
83	3	2	4	1	2	1	1	0	0	0	4	2	1	2	1	1	1	0	1	0	0	0	1	1	0
71	3	2	4	1	2	2	1	0	0	0	4	2	4	2	1	1	1	1	1	0	0	0	1	1	0
55	2	1	2	2	1	2	1	0	1	1	4	1	2	3	1	1	1	0	1	0	0	0	1	1	0
64	3	1	1	1	1	1	1	1	1	1	4	1	1	3	1	1	1	0	1	0	0	0	1	1	0
61	3	1	2	1	1	2	2	0	0	0	4	1	4	3	0	1	1	1	1	0	0	0	1	1	0
82	3	2	3	1	2	1	1	0	0	0	4	1	4	3	1	1	1	1	1	0	0	0	1	1	0
27	1	1	2	3	2	2	1	0	0	0	2	2	4	3	0	1	1	0	1	0	0	0	1	1	0
37	1	2	2	2	2	2	1	0	0	1	3	2	2	3	1	1	1	1	1	0	0	0	1	1	0
49	2	1	3	2	1	1	1	0	1	0	4	2	4	3	1	1	1	0	1	0	0	0	1	1	0
46	2	2	2	3	1	2	1	0	0	0	4	2	4	3	1	1	1	1	1	0	0	0	1	1	0
41	2	2	4	2	2	1	1	0	0	0	3	2	2	3	1	1	1	0	1	0	0	0	1	1	0
47	2	1	2	2	1	1	1	0	0	1	3	2	2	3	0	1	1	1	1	0	0	0	1	1	0
46	2	1	2	3	1	1	2	0	0	0	3	2	4	3	1	1	1	0	1	0	0	0	1	1	0
43	2	1	2	2	2	1	1	1	1	0	3	2	4	3	1	1	1	0	1	0	0	0	1	1	0
52	2	2	4	1	1	1	1	0	0	0	4	2	4	3	1	1	1	1	1	0	0	0	1	1	0
57	2	1	2	3	1	1	1	0	0	1	2	2	3	3	1	1	1	1	1	0	0	0	1	1	0
58	2	2	3	1	1	1	1	0	0	0	3	2	2	3	1	1	1	0	1	0	0	0	1	1	0
50	2	1	2	3	1	2	2	1	0	1	3	2	2	3	1	1	1	1	1	0	0	0	1	1	0
52	2	2	3	2	1	2	1	0	0	1	4	2	4	3	1	1	1	1	1	0	0	0	1	1	0
62	3	2	3	2	1	2	1	0	0	0	4	2	4	3	1	1	1	1	1	0	0	0	1	1	0
67	3	2	2	1	1	2	1	0	0	0	4	2	3	3	1	1	1	1	1	0	0	0	1	1	0
67	3	1	1	1	1	1	1	0	0	1	4	2	4	3	1	1	1	0	1	0	0	0	1	1	0
61	3	1	2	3	1	1	1	0	0	1	4	2	3	3	1	1	1	0	1	0	0	0	1	1	0
63	3	1	3	1	1	2	1	0	1	1	3	2	4	3	1	1	1	0	1	0	0	0	1	1	0
66	3	2	4	1	1	1	1	0	0	0	4	2	4	3	1	1	1	0	1	0	0	0	1	1	0
63	3	1	3	3	1	2	1	0	0	0	4	2	4	3	1	1	1	1	1	0	0	0	1	1	0
67	3	2	3	1	1	2	1	0	0	0	4	2	4	3	0	1	1	1	1	0	0	0	1	1	0
66	3	1	2	2	1	1	1	0	0	1	4	2	3	3	1	1	1	1	1	0	0	0	1	1	0
73	3	2	3	1	1	1	1	0	0	0	4	2	4	3	1	1	1	1	1	0	0	0	1	1	0
75	3	2	4	1	1	1	1	0	0	1	3	2	4	3	1	1	1	0	1	0	0	0	1	1	0
72	3	2	1	1	1	1	1	0	0	0	3	2	4	3	1	1	1	1	1	0	0	0	1	1	0
74	3	2	3	1	2	2	1	0	0	0	2	2	4	3	1	1	1	1	1	0	0	0	1	1	0
80	3	2	2	2	1	1	1	0	0	0	4	2	4	3	1	1	1	1	1	0	0	0	1	1	0
75	3	2	4	3	2	1	1	0	0	1	4	2	4	3	1	1	1	0	1	0	0	0	1	1	0
75	3	2	2	1	2	2	1	0	0	0	4	2	4	3	1	1	1	0	1	0	0	0	1	1	0
86	3	2	3	1	2	1	2	0	0	1	4	2	2	3	1	1	1	0	1	0	0	0	1	1	0
72	3	2	4	1	1	2	2	0	0	0	3	2	4	3	1	1	1	0	1	0	0	0	1	1	0
87	3	1	3	1	1	1	1	0	0	0	4	2	3	3	1	1	1	0	1	0	0	0	1	1	0
73	3	2	2	1	1	1	1	0	0	0	4	2	4	3	1	1	1	1	1	0	0	0	1	1	0
73	3	1	2	1	1	1	1	0	0	0	4	2	4	3	1	1	1	0	1	0	0	0	1	1	0
86	3	1	4	2	2	2	1	0	0	0	4	2	4	3	1	1	1	0	1	0	0	0	1	1	0
80	3	2	3	1	2	1	1	0	0	0	4	2	3	3	1	1	1	0	1	0	0	0	1	1	0
65	3	1	1	1	1	1	1	1	1	0	4	3	1	3	1	1	1	1	1	0	0	0	1	1	0
73	3	2	3	1	2	1	1	0	0	1	4	3	4	3	1	1	1	0	1	0	0	0	1	1	0
79	3	1	4	1	1	2	1	0	0	0	3	3	4	3	1	1	1	0	1	0	0	0	1	1	0
69	3	2	2	1	1	1	1	0	0	0	4	1	4	4	1	1	1	1	1	0	0	0	1	1	0
86	3	2	3	1	2	1	1	0	0	0	4	2	4	4	1	1	1	1	1	0	0	0	1	1	0
84	3	2	4	1	2	2	2	0	0	0	4	2	4	4	1	1	1	0	1	0	0	0	1	1	0
75	3	2	3	1	1	1	1	0	0	0	4	2	4	4	1	1	1	0	1	0	0	0	1	1	0
76	3	1	3	1	1	1	1	0	1	0	4	2	3	4	0	1	1	0	1	0	0	0	1	1	0
44	2	2	2	2	1	1	1	0	0	0	1	1	2	1	0	0	0	1	1	0	0	0	1	1	0
41	2	2	3	2	1	2	1	0	0	1	4	1	2	1	0	0	0	0	1	0	0	0	1	1	0
44	2	2	2	2	2	1	1	0	0	0	3	1	4	1	1	0	0	1	1	0	0	0	1	1	0
59	2	1	4	3	1	2	1	1	0	0	4	1	4	1	0	0	0	1	1	0	0	0	1	1	0
52	2	1	4	2	2	1	1	0	0	1	4	1	4	1	0	0	0	0	1	0	0	0	1	1	0
59	2	2	3	1	1	1	1	0	0	1	4	1	1	1	0	0	0	0	1	0	0	0	1	1	0
50	2	1	3	3	2	2	2	1	1	0	2	1	2	1	0	0	0	0	1	0	0	0	1	1	0
54	2	2	3	3	1	2	1	0	0	1	3	1	2	1	0	0	0	0	1	0	0	0	1	1	0
53	2	1	2	1	1	1	1	0	0	1	3	1	2	1	0	0	0	0	1	0	0	0	1	1	0
53	2	1	3	1	1	2	1	0	1	0	4	1	4	1	1	0	0	1	1	0	0	0	1	1	0
67	3	2	2	1	1	2	1	0	0	0	4	1	3	1	1	0	0	0	1	0	0	0	1	1	0
61	3	2	4	1	2	2	1	0	0	1	4	1	2	1	1	0	0	1	1	0	0	0	1	1	0
65	3	1	3	3	1	2	1	1	0	0	2	1	4	1	0	0	0	1	1	0	0	0	1	1	0
63	3	1	3	3	1	2	1	0	1	0	2	1	2	1	0	0	0	0	1	0	0	0	1	1	0
60	3	2	2	1	1	1	1	0	0	0	4	1	2	1	0	0	0	0	1	0	0	0	1	1	0
82	3	2	4	1	2	1	1	0	0	0	4	1	4	1	1	0	0	0	1	0	0	0	1	1	0
49	2	2	2	2	1	2	2	0	0	0	4	2	2	1	0	0	0	1	1	0	0	0	1	1	0
53	2	1	2	3	1	2	1	0	0	0	4	2	4	1	0	0	0	1	1	0	0	0	1	1	0
57	2	1	2	3	1	2	1	1	0	0	4	2	3	1	0	0	0	1	1	0	0	0	1	1	0
51	2	1	3	1	2	1	1	0	0	0	4	2	4	1	0	0	0	0	1	0	0	0	1	1	0
59	2	2	3	1	1	1	1	0	0	1	4	2	4	1	1	0	0	1	1	0	0	0	1	1	0
50	2	2	3	1	1	2	2	0	0	1	4	2	4	1	1	0	0	0	1	0	0	0	1	1	0
54	2	2	3	1	1	2	1	0	0	0	3	2	4	1	1	0	0	1	1	0	0	0	1	1	0
67	3	1	4	3	1	2	1	0	1	0	2	2	4	1	1	0	0	0	1	0	0	0	1	1	0
64	3	2	3	1	1	2	1	0	0	1	4	2	4	1	1	0	0	0	1	0	0	0	1	1	0
60	3	1	2	3	1	1	2	0	0	0	3	2	4	1	1	0	0	0	1	0	0	0	1	1	0
62	3	1	3	1	1	2	1	1	1	1	4	2	4	1	0	0	0	1	1	0	0	0	1	1	0
64	3	1	3	3	1	2	1	0	0	1	4	2	4	1	0	0	0	0	1	0	0	0	1	1	0
60	3	2	3	3	1	2	1	0	0	0	3	2	4	1	0	0	0	0	1	0	0	0	1	1	0
68	3	2	3	1	1	1	1	0	0	1	4	2	4	1	0	0	0	0	1	0	0	0	1	1	0
68	3	1	2	1	1	1	1	0	0	0	4	2	4	1	0	0	0	0	1	0	0	0	1	1	0
65	3	1	3	1	1	1	1	0	0	0	4	2	2	1	0	0	0	0	1	0	0	0	1	1	0
62	3	1	3	3	1	1	2	0	0	0	2	2	4	1	0	0	0	0	1	0	0	0	1	1	0
71	3	2	3	1	1	2	1	0	0	0	4	2	4	1	1	0	0	0	1	0	0	0	1	1	0
76	3	1	4	1	2	2	2	1	1	1	3	2	4	1	1	0	0	0	1	0	0	0	1	1	0
75	3	1	2	3	1	1	2	1	0	0	4	2	4	1	1	0	0	0	1	0	0	0	1	1	0
74	3	1	2	1	1	1	1	0	0	0	4	2	2	1	0	0	0	0	1	0	0	0	1	1	0
70	3	2	4	1	2	1	1	0	0	0	2	2	4	1	0	0	0	0	1	0	0	0	1	1	0
71	3	1	3	1	1	1	1	0	1	1	4	2	3	1	0	0	0	0	1	0	0	0	1	1	0
48	2	1	4	3	1	2	1	1	1	0	2	3	3	1	0	0	0	0	1	0	0	0	1	1	0
49	2	2	3	1	1	2	1	0	0	1	3	1	3	2	0	0	0	0	1	0	0	0	1	1	0
80	3	1	4	3	1	1	1	1	0	0	4	1	3	2	1	0	0	0	1	0	0	0	1	1	0
70	3	1	4	1	1	2	1	0	0	1	3	2	2	2	0	0	0	0	1	0	0	0	1	1	0
40	2	2	2	2	1	2	1	0	0	1	3	1	4	3	0	0	0	1	1	0	0	0	1	1	0
59	2	1	1	2	1	1	1	0	0	1	3	1	2	3	1	0	0	0	1	0	0	0	1	1	0
86	3	1	2	1	1	2	1	0	0	0	3	1	3	3	1	0	0	1	1	0	0	0	1	1	0
84	3	2	4	1	2	2	2	0	0	0	4	1	2	3	1	0	0	0	1	0	0	0	1	1	0
79	3	1	2	1	1	1	1	0	0	0	2	1	1	3	1	0	0	0	1	0	0	0	1	1	0
75	3	1	3	1	1	1	1	0	1	1	4	1	1	3	1	0	0	1	1	0	0	0	1	1	0
77	3	1	3	3	1	2	1	0	0	1	2	1	1	3	1	0	0	1	1	0	0	0	1	1	0
80	3	1	2	1	1	2	1	0	0	0	4	1	4	3	1	0	0	1	1	0	0	0	1	1	0
31	1	2	2	2	1	2	1	0	0	1	2	2	2	3	0	0	0	0	1	0	0	0	1	1	0
39	1	1	2	2	1	2	2	0	0	1	3	2	4	3	1	0	0	0	1	0	0	0	1	1	0
47	2	2	2	2	1	2	1	0	0	1	3	2	4	3	0	0	0	1	1	0	0	0	1	1	0
46	2	2	2	2	1	1	1	0	0	0	3	2	4	3	1	0	0	0	1	0	0	0	1	1	0
52	2	1	2	2	1	2	1	0	0	0	2	2	3	3	0	0	0	0	1	0	0	0	1	1	0
58	2	1	3	1	1	1	2	1	1	0	2	2	2	3	0	0	0	0	1	0	0	0	1	1	0
54	2	1	3	2	1	1	1	1	1	0	4	2	4	3	0	0	0	0	1	0	0	0	1	1	0
66	3	2	4	1	1	2	1	0	0	0	4	2	4	3	1	0	0	1	1	0	0	0	1	1	0
60	3	1	3	3	1	2	1	1	1	0	2	2	4	3	1	0	0	1	1	0	0	0	1	1	0
69	3	1	4	1	1	1	2	0	0	0	2	2	1	3	1	0	0	0	1	0	0	0	1	1	0
61	3	2	4	3	1	2	1	0	0	1	1	2	4	3	1	0	0	1	1	0	0	0	1	1	0
65	3	1	2	1	1	1	1	1	1	1	4	2	4	3	1	0	0	0	1	0	0	0	1	1	0
65	3	2	4	1	1	1	2	0	0	1	3	2	4	3	0	0	0	1	1	0	0	0	1	1	0
65	3	2	3	1	1	1	1	0	0	0	4	2	4	3	0	0	0	1	1	0	0	0	1	1	0
66	3	2	2	1	1	1	1	0	0	0	3	2	4	3	1	0	0	1	1	0	0	0	1	1	0
62	3	1	2	1	1	1	1	0	0	0	4	2	1	3	1	0	0	0	1	0	0	0	1	1	0
70	3	1	1	1	1	1	1	0	0	1	4	2	4	3	1	0	0	0	1	0	0	0	1	1	0
73	3	2	4	1	2	2	1	0	0	1	4	2	2	3	0	0	0	0	1	0	0	0	1	1	0
80	3	1	1	1	2	1	1	0	1	1	4	2	1	3	1	0	0	0	1	0	0	0	1	1	0
50	2	1	3	3	1	1	1	0	0	0	2	2	4	4	0	0	0	0	1	0	0	0	1	1	0
74	3	1	2	1	2	1	1	0	0	1	4	2	1	4	1	0	0	0	1	0	0	0	1	1	0
39	1	2	2	1	1	2	2	0	0	0	2	1	1	1	0	1	0	0	1	0	0	0	1	1	0
48	2	2	4	2	1	1	1	0	0	0	3	1	4	1	0	1	0	1	1	0	0	0	1	1	0
52	2	2	2	2	1	1	1	0	0	0	4	1	3	1	1	1	0	1	1	0	0	0	1	1	0
59	2	1	1	2	1	1	1	1	0	0	4	1	3	1	1	1	0	0	1	0	0	0	1	1	0
59	2	1	2	3	1	1	1	1	0	1	2	1	2	1	1	1	0	0	1	0	0	0	1	1	0
57	2	2	2	1	1	1	1	0	0	1	4	1	2	1	0	1	0	0	1	0	0	0	1	1	0
53	2	2	2	2	1	2	1	0	0	0	4	1	2	1	0	1	0	0	1	0	0	0	1	1	0
57	2	2	4	1	1	2	1	0	0	0	1	1	1	1	1	1	0	1	1	0	0	0	1	1	0
67	3	2	3	1	1	1	1	0	0	1	4	1	2	1	1	1	0	0	1	0	0	0	1	1	0
64	3	2	4	1	1	2	1	0	0	1	4	1	2	1	1	1	0	0	1	0	0	0	1	1	0
68	3	1	2	1	1	2	1	0	0	1	4	1	1	1	1	1	0	1	1	0	0	0	1	1	0
62	3	2	4	1	1	1	1	0	0	0	3	1	2	1	1	1	0	0	1	0	0	0	1	1	0
75	3	2	2	1	2	1	1	0	0	0	4	1	4	1	1	1	0	0	1	0	0	0	1	1	0
77	3	2	3	1	1	1	1	0	0	0	4	1	2	1	1	1	0	1	1	0	0	0	1	1	0
70	3	2	4	1	2	2	1	0	0	0	2	1	1	1	1	1	0	0	1	0	0	0	1	1	0
73	3	2	2	1	1	1	1	0	0	0	4	1	2	1	1	1	0	0	1	0	0	0	1	1	0
72	3	1	3	1	1	2	2	0	0	1	4	1	4	1	1	1	0	1	1	0	0	0	1	1	0
39	1	1	2	3	1	2	1	0	0	1	3	2	4	1	0	1	0	0	1	0	0	0	1	1	0
41	2	1	2	2	1	2	1	0	0	1	4	2	4	1	1	1	0	1	1	0	0	0	1	1	0
44	2	1	2	3	1	2	1	0	0	0	3	2	3	1	1	1	0	1	1	0	0	0	1	1	0
49	2	1	2	3	1	2	1	0	0	1	4	2	4	1	1	1	0	0	1	0	0	0	1	1	0
49	2	2	2	2	1	1	1	0	0	1	3	2	2	1	0	1	0	1	1	0	0	0	1	1	0
47	2	1	2	2	1	1	1	0	0	0	3	2	4	1	0	1	0	0	1	0	0	0	1	1	0
49	2	2	3	1	1	2	2	0	0	0	2	2	4	1	0	1	0	0	1	0	0	0	1	1	0
47	2	2	3	3	1	1	1	0	0	0	3	2	4	1	0	1	0	1	1	0	0	0	1	1	0
40	2	2	2	1	1	1	2	0	0	0	3	2	4	1	0	1	0	1	1	0	0	0	1	1	0
48	2	1	1	2	1	1	1	0	0	0	3	2	4	1	0	1	0	0	1	0	0	0	1	1	0
41	2	2	3	3	1	2	1	0	0	1	2	2	4	1	0	1	0	0	1	0	0	0	1	1	0
54	2	2	2	2	1	2	1	0	0	1	2	2	4	1	1	1	0	0	1	0	0	0	1	1	0
56	2	1	3	1	1	2	2	0	0	0	3	2	1	1	1	1	0	0	1	0	0	0	1	1	0
59	2	2	3	1	1	1	1	0	0	0	4	2	4	1	1	1	0	0	1	0	0	0	1	1	0
54	2	1	2	3	1	2	1	0	1	1	2	2	4	1	1	1	0	0	1	0	0	0	1	1	0
56	2	2	4	1	1	2	1	0	0	0	3	2	4	1	1	1	0	0	1	0	0	0	1	1	0
59	2	2	4	3	2	2	1	0	0	0	4	2	3	1	1	1	0	1	1	0	0	0	1	1	0
54	2	1	3	3	1	2	1	0	0	1	2	2	2	1	1	1	0	0	1	0	0	0	1	1	0
53	2	1	2	2	1	2	2	1	0	0	3	2	2	1	1	1	0	0	1	0	0	0	1	1	0
55	2	2	3	1	1	1	2	0	0	0	4	2	4	1	0	1	0	0	1	0	0	0	1	1	0
51	2	2	3	1	1	1	1	0	0	1	4	2	4	1	0	1	0	0	1	0	0	0	1	1	0
55	2	1	2	3	1	1	1	1	1	0	2	2	4	1	0	1	0	0	1	0	0	0	1	1	0
50	2	1	2	2	2	1	1	1	0	0	1	2	4	1	0	1	0	0	1	0	0	0	1	1	0
59	2	2	2	1	1	1	1	0	0	1	4	2	4	1	0	1	0	1	1	0	0	0	1	1	0
57	2	2	3	1	1	2	1	0	0	0	3	2	4	1	0	1	0	0	1	0	0	0	1	1	0
59	2	1	4	1	1	2	1	1	0	0	4	2	4	1	0	1	0	0	1	0	0	0	1	1	0
57	2	1	2	1	2	1	1	0	0	1	4	2	2	1	0	1	0	0	1	0	0	0	1	1	0
53	2	2	3	2	1	2	2	0	0	0	3	2	4	1	0	1	0	1	1	0	0	0	1	1	0
58	2	2	4	1	1	2	1	0	0	0	4	2	4	1	1	1	0	1	1	0	0	0	1	1	0
53	2	1	2	2	1	1	1	0	0	1	4	2	4	1	1	1	0	1	1	0	0	0	1	1	0
57	2	2	3	3	1	2	1	0	0	1	4	2	4	1	1	1	0	0	1	0	0	0	1	1	0
54	2	2	4	1	1	2	2	0	0	1	2	2	4	1	1	1	0	0	1	0	0	0	1	1	0
61	3	2	4	3	1	1	1	0	0	0	4	2	4	1	1	1	0	0	1	0	0	0	1	1	0
62	3	2	2	1	1	1	1	0	0	1	4	2	4	1	1	1	0	1	1	0	0	0	1	1	0
67	3	1	2	1	1	1	1	1	1	1	3	2	2	1	1	1	0	0	1	0	0	0	1	1	0
67	3	1	2	1	1	2	1	1	1	1	3	2	4	1	1	1	0	0	1	0	0	0	1	1	0
66	3	2	4	3	1	1	2	0	0	0	3	2	2	1	1	1	0	0	1	0	0	0	1	1	0
61	3	1	2	1	1	1	2	0	0	0	4	2	3	1	1	1	0	0	1	0	0	0	1	1	0
61	3	1	2	2	2	1	1	0	0	1	3	2	3	1	0	1	0	0	1	0	0	0	1	1	0
67	3	1	3	1	1	1	1	0	1	0	2	2	4	1	0	1	0	0	1	0	0	0	1	1	0
64	3	2	4	1	1	2	1	0	0	0	4	2	4	1	0	1	0	1	1	0	0	0	1	1	0
65	3	1	3	3	1	1	1	0	0	0	4	2	4	1	0	1	0	0	1	0	0	0	1	1	0
62	3	2	3	1	1	1	1	0	0	0	3	2	4	1	0	1	0	1	1	0	0	0	1	1	0
60	3	2	2	1	1	2	1	0	0	0	4	2	4	1	0	1	0	1	1	0	0	0	1	1	0
63	3	1	4	3	1	2	1	0	0	0	3	2	1	1	0	1	0	0	1	0	0	0	1	1	0
68	3	1	3	3	1	1	1	1	0	0	3	2	3	1	0	1	0	0	1	0	0	0	1	1	0
63	3	2	4	1	1	2	1	0	0	0	3	2	3	1	1	1	0	1	1	0	0	0	1	1	0
63	3	1	2	1	1	1	1	1	0	1	4	2	4	1	1	1	0	0	1	0	0	0	1	1	0
64	3	2	3	1	1	2	1	0	0	0	4	2	4	1	1	1	0	0	1	0	0	0	1	1	0
66	3	2	4	1	1	1	1	0	0	0	4	2	4	1	1	1	0	1	1	0	0	0	1	1	0
67	3	1	2	1	1	1	1	0	0	1	3	2	4	1	1	1	0	0	1	0	0	0	1	1	0
[truncated: 1,371 more rows]

## Sheet: Sheet1
age1	1	18-39
	2	40-59
	3	≥60
sex	1	Male
	2	Female
education	1	University/College
	2	Class 7-12
	3	Class 1-6
	4	No qualifications
occupation	1	Never worked/Retired
	2	Non-manual workers
	3	Manual workers
marital_status	1	Married
	2	Single/divorced/widowed
residence	1	Urban
	2	Rural
health_insurance	1	Yes
	2	No
smoking	0	No
	1	Yes
alcohol_drinking	0	No
	1	Yes
family_history	0	No
	1	Yes
duration	1	≤1
	2	>1-5
	3	>5-10
	4	>10
HbA1c	1	<7%
	2	≥7%
	3	Unknown
therapeutic_regimen	1	Only lifestyle modification
	2	lifestyle modification+OAD
	3	lifestyle modification+insulin
	4	lifestyle modification+OAD+insulin
BMI	1	Normal
	2	Under
	3	Overweight/Obese
	4	Unknown
hypertension	0	No
	1	Yes
hyperlipidaemia	0	No
	1	Yes
diabetic_nephropathy	0	No
	1	Yes
diabetic_retinopathy	0	No
	1	Yes
diabetic_neuropathy_foot	0	No
	1	Yes
CHD	0	No
	1	Yes
PAD	0	No
	1	Yes
stroke	0	No
	1	Yes
vascular_complications	0	No
	1	Yes
microvascular_complications	0	No
	1	Yes
macrovascular_complications	0	No
	1	Yes
